# Supplementary material for: Derivation of feeder-free human extended pluripotent stem cells
Source: Stem Cell Reports. 2021 Jul 1;16(7):1686–96. doi: 10.1016/j.stemcr.2021.06.001 (PMC8282469; doi:10.1016/j.stemcr.2021.06.001)
Supplement: Table S1. RNA-seq data of EPSCs and ESCs [file mmc2.xlsx]

## Sheet: tpm
Geneid	ESC-1	ESC-2	EPSC-1	EPSC-2
A1BG	4.22522	4.07286	0.875318	1.52914
A1CF	0.0789223	0.0209758	0.0165977	0.0708776
A2M	0	0.0946573	0.424434	0.506427
A2ML1	7.40283	6.53692	1.2222	1.864
A3GALT2	0	0	0	0
A4GALT	47.1596	40.6764	27.9758	32.3638
A4GNT	0	0	0	0
AAAS	91.2717	76.0842	69.3709	77.719
AACS	26.3242	23.5049	16.5389	20.3104
AADAC	0	0	0	0
AADACL2	0	0	0	0
AADACL3	1.06069	0.945217	14.8405	19.6677
AADACL4	0	0	0	0
AADAT	24.9156	23.177	24.7556	28.0269
AAGAB	54.0456	57.2288	44.6185	50.0312
AAK1	5.57524	5.94702	7.22402	7.54647
AAMDC	10.1416	11.3	6.72659	7.88181
AAMP	131.384	134.266	137.154	139.433
AANAT	0.115356	0.459888	0.509458	0.46619
AAR2	41.7927	44.8851	83.7799	85.4364
AARD	0.628433	0.918631	0.726891	0.987659
AARS	325.926	243.571	515.653	468.941
AARS2	41.2038	38.3365	35.1928	35.1563
AARSD1	1.09128	1.46831	0.387281	0.689091
AASDH	17.7503	16.4901	17.6717	16.526
AASDHPPT	33.9128	32.4804	30.5989	30.0249
AASS	218.128	195.99	86.4462	98.7006
AATF	0	0	0	0.0721932
AATK	1.66391	1.10018	0.179231	0.300683
ABAT	9.61882	8.579	1.03052	1.2748
ABCA1	4.94131	6.9924	30.5715	24.9917
ABCA10	0	0	0	0
ABCA12	0.134149	0.0855696	0.0507819	0.0542139
ABCA13	0	0.0105605	0.108631	0.17842
ABCA2	20.2736	16.0074	4.02829	4.74389
ABCA3	25.6709	12.6991	3.18611	2.74732
ABCA4	0.148083	0.0236144	0.037371	0.0797934
ABCA5	0.211197	0.199012	0.21804	0.362096
ABCA6	0	0	0	0
ABCA7	14.1306	10.0872	4.30519	4.8402
ABCA8	0	0.0179161	0.0141766	0.0756735
ABCA9	0.0276431	0.0220408	0.0348807	0.0930952
ABCB1	0.304583	0.173468	0.109809	0.175845
ABCB10	13.7118	18.1742	24.7545	25.5879
ABCB11	0.0327453	0	0.0206594	0
ABCB4	0.457723	0.443163	0.206273	0.0660642
ABCB5	0.0272907	0	0.017218	0.0551451
ABCB6	0.917076	0.654246	0.304523	0.487656
ABCB7	44.4036	42.3475	58.3841	57.8491
ABCB8	13.4217	11.4567	8.80933	10.3342
ABCB9	5.89236	5.28924	4.68892	4.98021
ABCC1	10.1052	14.1733	10.4154	8.6933
ABCC10	13.2207	11.7624	5.83678	6.69438
ABCC11	0.592783	1.0287	0.681989	1.0334
ABCC12	0.0290413	0	0.0549675	0.0391216
ABCC2	0.257885	0.488348	0.976215	0.911918
ABCC3	0.0525547	0.0419036	0.0331574	0.0353983
ABCC4	10.0057	11.1738	7.14336	6.97585
ABCC5	24.4438	22.5886	27.6953	29.7456
ABCC6	0.133508	0.186288	0.0421159	0.20233
ABCC8	0.501728	0.336038	0.0506474	0.135176
ABCC9	0.0217485	0	0	0.0146487
ABCD1	13.0105	13.2289	30.4994	34.2892
ABCD2	0.0809972	0.0322909	0	0
ABCD3	20.04	20.9686	22.1786	22.8479
ABCD4	25.8709	21.3169	17.7582	20.6272
ABCE1	129.44	159.794	153.638	149.273
ABCF1	0	0	0	0
ABCF2	10.6447	12.0077	13.6607	14.0543
ABCF3	32.7978	28.0463	37.1302	40.2605
ABCG1	4.25109	5.2653	0.130197	0.305792
ABCG2	5.85998	5.79054	3.69713	4.11567
ABCG4	3.94798	4.27209	0.406665	0.868299
ABCG5	0	0	0.128538	0.0457418
ABCG8	0	0	0.0156492	0.0334137
ABHD1	0.982148	1.82723	1.13602	0.955539
ABHD10	28.4324	30.1379	26.9075	26.6983
ABHD11	27.2607	21.8239	19.0095	18.5101
ABHD12	67.3386	62.0917	52.339	55.8762
ABHD12B	43.1472	39.7513	114.017	175.137
ABHD13	12.3996	16.7545	15.7058	12.8146
ABHD14A	2.97462	2.37177	1.87672	2.36134
ABHD14A-ACY1	0.0530624	0	0	0
ABHD14B	10.9492	7.58313	10.5384	9.15125
ABHD15	5.69684	6.00031	1.02058	0.852692
ABHD16A	0	0	0	0
ABHD16B	5.42198	6.3496	6.41398	9.01583
ABHD17A	28.1889	23.4275	20.7964	25.2786
ABHD17B	51.4823	64.398	68.8399	65.3265
ABHD17C	30.8561	31.7669	18.1931	16.514
ABHD18	13.9743	13.665	11.2405	13.2941
ABHD2	27.3998	24.4365	12.033	13.3068
ABHD3	6.71212	8.02771	7.55685	8.30141
ABHD4	62.1954	56.9648	28.0397	29.2239
ABHD5	9.93922	11.5271	8.74108	9.37692
ABHD6	13.6557	14.3117	5.01833	4.40926
ABHD8	23.3197	19.4139	7.57271	6.62159
ABI1	49.7115	44.8897	45.7984	48.7726
ABI2	38.5588	35.3201	20.2693	22.2445
ABI3	1.13149	0.574111	1.75222	2.0785
ABI3BP	0.0460248	0.0550458	0.130669	0.0465001
ABL1	161.094	132.682	110.525	105.279
ABL2	14.1589	9.78513	9.94293	10.6534
ABLIM1	59.8169	55.8003	36.612	34.0522
ABLIM2	1.87938	1.0323	0.210795	0.309432
ABLIM3	0.524492	0.306677	0.0220605	0.0942059
ABO	0.158912	0.063353	0.0751946	0.0802765
ABR	1.95175	1.02126	0.615693	0.438202
ABRA	0.0916988	0	0	0
ABRACL	178.946	213.685	98.953	104.364
ABRAXAS1	33.5887	32.3501	17.0106	16.1911
ABRAXAS2	40.6133	43.8274	32.7085	30.4831
ABT1	46.7739	51.0237	61.3985	62.8938
ABTB1	4.14956	3.57066	1.47749	2.35218
ABTB2	19.1009	18.3487	11.7946	13.0023
AC000120.2	0	0	0	0
AC000120.3	0	0	0	0
AC001226.2	11.5523	8.29325	5.26536	6.36887
AC002094.3	0	0	0	0
AC002310.4	0	0	0	0
AC002310.5	0	0	0	0
AC002985.1	0	0	0	0
AC002996.1	0	0	0	0
AC003002.1	0	0	0	0
AC003002.2	0	0.386623	0	0
AC003002.3	0	0	0	0
AC003005.1	0	0	0	0
AC003006.1	0	0	0	0
AC003688.1	0	0	0	0
AC004076.1	0	0	0	0
AC004080.3	0	0	0	0
AC004233.2	1.22517	0.976871	0.386487	0.990259
AC004593.3	0.250178	0.518637	0.568226	0.404419
AC004687.2	0	0.0345626	0	0.0875907
AC004691.2	0	0	0	0
AC004754.1	0.338042	0.359377	0	0
AC004805.1	0	0	0.0986308	0
AC004832.3	0	0	0	0
AC004922.1	0	0	0.0589233	0.0629055
AC004997.1	0	0	0	0
AC005020.2	0	0	0	0
AC005041.1	0	0	0	0
AC005154.5	2.94184	0.293204	0.696015	0.49537
AC005258.1	0	0	0	0
AC005324.3	0	0.0365308	0	0
AC005324.4	0	0	0	0
AC005520.1	0	0	0	0.0460513
AC005551.1	0	0	0	0
AC005670.2	6.86788	4.61702	3.31349	2.08618
AC005697.1	0	0	0	0
AC005702.1	1.05044	0.418775	0.9941	1.41505
AC005726.1	6.12342	5.63355	4.953	8.196
AC005779.2	0	0	0	0
AC005832.4	0	0	0	0
AC005833.1	1.72204	1.01707	1.73029	1.80427
AC005837.2	0	0	0	0
AC005943.1	0	0	0	0
AC006030.1	44.8432	33.5652	39.2561	36.5949
AC006059.2	0	0.035246	0.0557786	0
AC006064.6	0	0	0	0
AC006254.1	0.680081	0.382766	0.126197	0.350289
AC006486.1	0	0	0	0
AC006518.7	0	0	0	0
AC006538.2	0	0	0	0
AC006978.2	0.758649	0	0.23932	0.255495
AC007040.2	0	0	0	0.0382295
AC007192.1	0	0	0	0
AC007240.1	1.34531	0.306475	0.485013	0.97086
AC007326.4	13.1689	9.05171	63.3157	53.7292
AC007375.1	0	0	0	0
AC007731.5	0	0	0	0
AC007846.2	0.332846	0	0.209997	0
AC007906.2	1.52878	1.01579	12.4584	10.3829
AC007998.2	0	0	1.05091	0
AC008012.1	0	0	0	0
AC008073.3	0	0	0	0
AC008162.2	0	0	0	0
AC008397.1	0	0	0	0
AC008397.2	0.0845058	0.101069	0.106632	0.0853786
AC008403.1	0	0	0	0
AC008481.3	0	0	0	0
AC008537.1	0	0	0	0
AC008575.1	0	0	0	0
AC008581.2	0.322781	0.0857883	0.203647	0.14494
AC008676.3	7.75775	7.12988	1.15823	0.957297
AC008687.1	0	0	0	0
AC008687.4	0.143867	0.22942	0.363069	0.290705
AC008687.8	0	0	0	0
AC008695.1	0	0	0	0
AC008750.8	0	0	0	0.308819
AC008758.1	0	0	0	0
AC008758.4	0.292283	0.155365	0.122937	0.328113
AC008758.5	0	0	0	0
AC008758.6	0	0	0	0
AC008763.2	0	0	0	0
AC008763.3	0	0	0	0
AC008764.1	0	0	0	0
AC008764.4	0	0	0	0.287432
AC008770.1	0	0	0	0
AC008770.2	0.113849	0	0	0
AC008878.1	0	0	0	0
AC008878.2	0	0	0	0
AC008878.3	0	0	0	0
AC008982.1	0	0	0	0
AC009086.2	0	0	0	0
AC009119.2	0.578858	0.329674	0.208691	0.222795
AC009133.6	0	0	0	0
AC009163.2	0	0	0	0
AC009163.4	0	0	0	0
AC009336.2	0	0	0	0
AC009477.2	0	0	0	0
AC009690.1	0.0577573	0	0.182199	0
AC009690.3	0	0	0	0
AC009879.2	0	0	0	0
AC009879.3	0	0.0805884	0	0
AC010132.3	0	0.0656554	0	0.277313
AC010197.2	0	0	0	0
AC010255.3	0	0	0	0
AC010319.2	0	0	0	0
AC010323.1	0	0	0	0
AC010325.1	0.303642	0	0.957857	0
AC010326.2	0	0	0	0
AC010327.1	0	0	0	0
AC010422.3	343.372	383.632	525.712	456.06
AC010422.5	0	0	0	0
AC010422.6	0.474463	0.24074	0.299345	0.319576
AC010422.8	5.12802	3.80814	3.74283	3.6233
AC010463.1	0	0	0	0
AC010487.3	0	0	0	0
AC010522.1	0	0	0	0
AC010531.1	0	0	0	0
AC010542.3	0.59936	0	0	0.20185
AC010547.4	0.0560777	0.178851	0	0
AC010615.4	0	0	7.76676	3.96558
AC010616.1	0.729442	0.484675	0.460214	0.327545
AC010616.2	0	0	0	0
AC010619.1	0	0	0	0
AC010646.1	0	0	0	0
AC011005.1	0.600072	0.637944	0.378592	1.21254
AC011195.2	0	0	0.858075	0.229017
AC011330.3	0.150018	0	0	0
AC011448.1	0.410558	0.982057	0.949763	0.829597
AC011452.1	0	0	0	0
AC011455.2	0	0	0	0
AC011462.1	0	0	0	0
AC011473.4	0	0	0	0
AC011479.1	0	0	0	0
AC011498.4	0	0	0.0884012	0
AC011499.1	0	0	0	0
AC011511.1	0	0	0.305048	0
AC011511.4	0	0	0	0
AC011530.1	0	0	0	0
AC011604.2	0	0	0	0
AC012184.2	0	0	0	0
AC012213.5	1.49174	0.419793	1.27333	1.12297
AC012254.2	0	0	0	0
AC012309.1	0	0	0	0
AC012476.1	0	0	0	0
AC012531.2	0	0	0	0
AC012651.1	0	0.129399	0	0.0728734
AC013394.1	12.9143	12.5522	11.0097	9.70491
AC013470.2	0.135205	0	0.0426512	0.0455337
AC013489.1	0	0.123124	0.146138	0.0520047
AC013717.1	0	0	0	0
AC015688.4	0	0	0	0
AC015802.6	31.0538	38.1201	21.7065	18.7494
AC015813.2	1.2242	1.2423	1.19365	1.64912
AC017083.3	10.7362	14.6749	19.4914	20.1446
AC018362.3	27.8498	23.549	29.8265	29.2389
AC018512.1	0	0	0	0
AC018523.2	0	0	0	0
AC018554.3	0	0	0.310697	0
AC018709.1	0	0	1.13848	0.97234
AC018755.2	0	0	0	0
AC019117.2	0	0.0571759	0	0
AC020636.2	0	0	0	0
AC020907.6	0.425542	0.2262	0.536959	0.859874
AC020909.1	0	0	0	0
AC020915.1	0.119532	0.28592	0.452484	0.684341
AC020915.5	0	0	0	0
AC020922.1	0	0	0	0
AC021072.1	0	0	0	0
AC021097.2	0	0	0	0
AC021097.3	0	0	0	0
AC021660.3	0	0	0	0
AC022167.5	0	0	0	0
AC022335.1	0	0	0	0
AC022384.1	0.169721	0.0676623	0.160619	0.057158
AC022400.6	14.5899	9.93651	5.09558	6.08339
AC022414.1	0.594949	0.415077	0.750721	0.801458
AC022506.1	0	0	0	0
AC022826.2	0	0	0	0
AC023055.1	5.98177	6.91574	5.22066	6.245
AC023509.3	0.187829	0.224644	0.118504	0.0632563
AC024592.3	0	0	0	0
AC025165.3	0	0	0	0
AC025263.2	0	0	0	0
AC025283.2	25.9153	25.1008	29.628	30.576
AC025283.3	5.5698	3.96517	5.14558	3.88553
AC025287.4	0	0	0.128538	0
AC026316.5	0	0	0	0
AC026398.1	0	0	0	0
AC026464.1	0	0	0	0
AC026464.3	0	0	0	0
AC026464.4	0	0	0	0
AC026464.6	0	0	0	0
AC026786.1	0	0	0	0
AC026954.2	0	0	0	0
AC027644.4	0	0	0	0
AC027796.3	0	0	0	0
AC034102.2	0	0	0	0
AC036214.3	0	0	0	0
AC037459.1	0	0	0	0
AC040162.1	0.44438	0.673208	0.588766	1.13739
AC046185.1	0	0	0	0
AC048338.1	0	0	0	0
AC055811.2	0	0	0	0
AC058822.1	0	0	0	0
AC067752.1	0	0	0	0
AC067968.1	0	0	0	0
AC068234.1	0	0	0	0
AC068533.4	0	0	0	0
AC068547.1	0	0	0	0
AC068580.4	0	0	0	0
AC068631.2	24.7083	5.22675	24.1785	4.75496
AC068775.1	0	0	0	0
AC068790.8	0	0	0	0
AC068831.7	2.40331	2.62074	1.40479	2.45193
AC068896.1	0.295301	0.529771	0.186309	0.149175
AC068946.1	0	0	0	0.0365934
AC068946.2	0.288995	0.0384043	0.0303885	0
AC068987.5	0.255958	0	0	0
AC069257.3	0	0	0	0
AC069368.1	0	0	0	0
AC069444.2	0	0	0	0
AC069503.2	0	0	0	0
AC073082.1	1.08116	0.38313	0	0
AC073111.3	0	0	0	0
AC073111.5	23.1466	19.8502	17.1048	15.4726
AC073283.3	0	0	0	0
AC073508.2	0.749506	0.971111	0.679754	0.441727
AC073610.2	0	0	0	0
AC073610.3	0.538084	0.214516	0	0.181213
AC073612.1	0	0	0	0
AC073896.1	0	0	0	0
AC074143.1	0	0	0	0
AC078927.1	0	0	0	0
AC079447.1	16.2251	20.6181	24.392	19.0394
AC079594.2	0.0751876	0.239799	0.14231	0.151928
AC083800.1	0	0	0	0
AC084121.11	0	0	0	0
AC084121.12	0	0	0	0
AC084121.13	0	0	0	0
AC084121.5	0	0	0	0
AC084121.6	0	0	0	0
AC084121.7	0	0	0	0
AC084121.8	0	0	0	0
AC084121.9	0	0	0.114256	0.121978
AC084337.2	0	0	0	0
AC087289.3	0	0	0	0
AC087498.1	0	0	0	0.180063
AC087632.1	0	0	0	0.0517674
AC087721.2	65.8464	62.5064	37.3211	40.8898
AC090004.1	28.1962	16.4464	19.819	13.3833
AC090227.1	0	0	0	0
AC090360.1	0.323719	0.361357	0.939495	1.30825
AC090517.4	4.05289	3.51078	4.32483	3.23536
AC090527.2	0	0	0	0
AC091057.6	0.439931	0.438465	0.138779	0.370395
AC091167.2	0	0	0	0
AC091167.6	1.46311	1.94431	0	1.31397
AC091167.7	0	0	0	0
AC091551.1	0	0	0	0
AC091959.3	0	0	0	0
AC092017.3	0	0	0	0
AC092042.3	0.458217	0.243568	0	0.102878
AC092073.1	0	0	0	0
AC092111.3	0	0	0	0
AC092143.1	0	0	0	0
AC092329.3	6.89956	7.72293	5.10643	5.71965
AC092442.1	0	0	0	0
AC092587.1	0.377624	0	0.714742	0
AC092647.5	0.14586	0	0	0
AC092718.3	0.477111	0.380417	0.250846	0.214239
AC092718.8	1.31032	1.60197	4.24372	2.76539
AC092835.1	7.56575	7.95582	5.88018	7.23769
AC093155.3	0.501997	0.300195	0	0.338121
AC093227.2	0	0	0	0
AC093323.1	12.1437	12.9847	12.4888	11.0634
AC093423.3	0	0	0	0
AC093512.2	0.89984	0.837053	1.27737	1.16167
AC093525.1	0	0	0	0
AC093525.2	0	0	0	0
AC093668.1	0	0	0	0
AC093668.2	0	0	0	0
AC093668.3	0.251373	0.200429	0.158594	0.169313
AC093827.5	1.01173	1.53271	1.40429	0.817747
AC093899.2	0	0	0	0
AC096582.3	0	0	0	0
AC096887.1	1.00478	0.572247	0.633927	0.193363
AC097104.1	0	0	0	0
AC097625.1	0.275647	0.219783	0.434772	0.324909
AC097634.4	0	0	0	0
AC097636.1	0.0678749	0	0	0
AC097637.1	0	0	0	0
AC098484.3	0	0	0	0
AC098582.1	0	0	1.36931	0.29237
AC098588.1	0	0	0	0
AC098650.1	0	0	0	0
AC098850.3	0.918447	0.526347	0.525135	0.657285
AC099489.1	0.126032	0.0669929	0.675876	0.622517
AC099811.2	0	0	0	0
AC099850.2	0	0	0	0
AC100868.1	15.5996	22.6224	27.2141	34.6948
AC104109.3	0	0	0	0
AC104151.1	0	0	2.4673	1.05362
AC104304.1	4.34073	8.30643	6.02495	9.94059
AC104389.4	0.0959659	0	0.211911	0.161595
AC104389.5	0	0	0	0
AC104452.1	0	0	0	0
AC104472.3	0	0	0	0
AC104532.1	0	0	0	0
AC104581.2	0	0	0	0
AC104662.2	1.45608	1.74148	4.01914	3.06483
AC105052.1	0	0	0	0
AC105052.3	0	0	0	0
AC106774.4	0	0	0	0
AC106886.5	0.0648213	0.0172281	0.0272644	0.058214
AC107871.1	4.40957	4.34643	2.43156	1.94107
AC107959.5	1.30446	0.693394	0.548666	0.292873
AC108488.2	0	0.956916	0.757185	2.0209
AC108941.2	0	0	0	0
AC109583.3	1.61528	1.5455	0.764326	0.543988
AC110275.1	0	0	0	0
AC112128.1	0	0.0589237	0.0233125	0.0746641
AC112229.3	0.0788976	0.125816	0.149332	0.0531416
AC112504.2	0	0	0	0
AC113348.1	0	0	0	0
AC113348.2	0	0.121858	0.0964231	0
AC113554.1	0	0	0	0
AC114490.2	0	0	0	0
AC114490.3	0.958445	0.764202	0.554303	0.215187
AC115220.1	0	0	1.09695	0.585545
AC116366.3	0.507459	0.561965	0.231228	0.113933
AC117378.1	0	0	0	0
AC117457.1	0	0	0	0
AC118470.1	0	0	0	0
AC118549.1	31.2703	27.8846	27.5318	28.807
AC118553.2	0.131464	0.139761	0	0.029516
AC119396.1	0.16215	0.258576	0	0
AC119674.2	0.190305	0	0.120066	0.448631
AC119676.1	0	0	0	0
AC120057.2	0	0	0	0
AC120114.4	0	0	0	0
AC124312.1	59.5826	69.5506	31.0755	35.7442
AC126283.2	0	0	0	0
AC126755.2	23.3454	16.6197	21.1991	21.4524
AC127029.3	0	0	0	0
AC129492.3	0	0	0	0
AC131097.2	0	0	0	0
AC131160.1	0.0826129	0	0	0
AC134669.1	0.203406	0	0	0
AC134684.11	0	0	0	0
AC134684.8	0	0	0	0
AC134684.9	0	0	0.114256	0.121978
AC134980.3	0	0	0	0
AC135050.2	0	0	0	0
AC135068.1	0	0	0	0
AC135068.3	0	0	0	0
AC135178.2	0	0	0	0
AC136428.1	0	0	0	0
AC137834.1	0	0	0	0
AC138647.1	0	0	0	0
AC138696.1	0	0	0	0
AC138811.2	0	0	0	0
AC138894.1	0	0	0	0
AC139491.7	0	0	0	0
AC139530.2	0	0	0	0
AC140504.1	0	0	0	0
AC142391.1	0	0	0	0
AC144573.1	0	0	0	0
AC187653.1	0	0	0	0
AC233723.1	0.388065	0	0.48967	0
AC233992.2	0.15829	0.504839	0.0998668	0.213232
AC235565.2	0	0	0	0
AC239799.1	0.22219	0	0	0
AC243547.3	3.92211	3.31119	3.9301	4.04032
AC243756.1	0	0	0	0
AC243967.1	0	0	0	0
AC244197.3	0.228901	0.304184	0.481388	0.359745
AC244517.10	0	0	0	0
AC245033.1	0	0	0	0
AC245748.1	0	0	0	0
AC253536.7	0.313826	0	0	0.211378
ACAA1	9.84781	9.1276	9.5776	11.3025
ACAA2	63.556	59.5317	33.2162	37.3063
ACACA	8.1763	16.1975	4.48461	4.73537
ACACB	6.74029	4.20776	3.10973	3.63664
ACAD10	11.6542	9.69827	8.38787	8.34507
ACAD11	5.78814	6.46112	4.52263	4.28847
ACAD8	45.8847	49.8102	24.839	26.9684
ACAD9	31.119	27.7916	25.4902	29.4545
ACADL	0.288193	0.137872	0.0363649	0
ACADM	45.7935	48.2204	55.584	49.6639
ACADS	10.5899	11.4104	6.19974	5.52633
ACADSB	14.4995	16.5846	23.4176	21.2461
ACADVL	87.4469	68.4823	54.7126	65.7903
ACAN	1.82948	2.28962	2.99518	3.2288
ACAP1	5.71916	4.8858	0.579903	0.871319
ACAP2	27.7601	25.0817	21.2917	18.4992
ACAP3	20.1324	16.1437	12.937	13.4057
ACAT1	20.1778	19.7319	16.07	15.5715
ACAT2	184.933	182.173	107.185	110.075
ACBD3	53.661	53.6511	72.6554	69.909
ACBD4	7.02494	5.60123	1.94169	1.08152
ACBD5	30.6324	31.1985	12.0698	13.6641
ACBD6	25.3236	24.7498	19.4142	20.16
ACBD7	9.95006	11.5641	6.38401	5.56596
ACCS	3.72918	2.35106	2.98202	3.44642
ACCSL	0	0	0	0
ACD	43.8948	36.1863	48.3652	47.8854
ACE	1.63085	1.63745	1.88635	2.07487
ACE2	0	0.0513069	0	0
ACER1	0	0	0	0
ACER2	12.9814	11.8806	3.77459	4.63795
ACER3	10.1447	11.3815	7.53324	6.49033
ACHE	4.74141	5.96359	14.2829	17.2274
ACIN1	134.829	91.9374	144.551	133.83
ACKR1	0.638493	0.509092	0.201416	0.143353
ACKR2	0.0925894	0.0369124	0	0
ACKR3	1.56635	1.96257	2.25881	1.95932
ACKR4	4.89033	3.89923	3.15549	3.29389
ACLY	823.215	676.957	325.13	353.3
ACMSD	1.17924	0.795597	1.25907	1.16087
ACO1	72.5622	59.5094	36.7087	39.122
ACO2	166.107	140.967	219.774	232.774
ACOD1	0	0	0	0
ACOT1	1.76974	1.64625	2.04701	1.58935
ACOT11	2.04318	2.12401	1.01167	1.02779
ACOT12	0.206735	0.247255	0	0
ACOT13	41.3384	37.1322	33.3357	32.1808
ACOT2	11.7183	10.3535	10.0575	10.0972
ACOT4	2.24608	2.04671	1.55204	2.23325
ACOT6	1.32344	1.17247	1.02052	0.693316
ACOT7	147.939	138.032	116.333	126.959
ACOT8	28.1833	22.1846	19.5593	21.7697
ACOT9	22.179	21.3167	28.2071	28.7646
ACOX1	17.9513	17.0712	15.8409	14.2804
ACOX2	1.37477	1.25274	0.536936	0.52913
ACOX3	8.99905	7.64662	6.50646	7.25589
ACOXL	1.93418	1.89269	4.82572	3.8787
ACP1	154.615	142.551	95.8624	95.5511
ACP2	27.6994	29.2549	30.7429	27.9366
ACP4	0.562651	0	0.236655	0.757949
ACP5	4.76008	3.79537	1.47429	1.98199
ACP6	9.16735	7.30945	3.19841	3.91253
ACP7	0.24393	0.324156	0.102599	0.273832
ACPP	1.68701	2.40199	0.912306	0.771054
ACR	0.490782	0	0.619281	0.247925
ACRBP	1.86607	1.48788	0.280316	0.418965
ACRV1	0.456836	1.27488	1.58523	1.61544
ACSBG1	11.5725	12.7516	17.4106	19.6831
ACSBG2	0.366449	0.17531	0.87855	0.197458
ACSF2	9.10811	9.17332	6.9012	4.96066
ACSF3	4.37238	3.36223	5.82247	5.80856
ACSL1	8.64346	9.61637	2.28276	2.08502
ACSL3	106.81	134.241	127.07	116.526
ACSL4	89.4346	97.9679	86.6133	88.0373
ACSL5	0.119278	0.190209	0.0752537	0.0401698
ACSL6	0.58241	0.433418	0.122483	0.143837
ACSM1	0.175988	0.140321	0.222065	0.0592684
ACSM2A	0	0	0	0.0207689
ACSM2B	0	0	0	0.041716
ACSM3	4.9738	4.60958	7.19302	5.22095
ACSM4	0.10199	0	0	0
ACSM5	0	0	0	0
ACSM6	0.54	0.358801	0.79495	0.666817
ACSS1	2.12197	1.2052	0.513502	0.450313
ACSS2	87.2595	47.5429	10.4186	11.028
ACSS3	10.5638	9.57786	4.30205	4.37862
ACTA1	1.85882	0.943154	10.0217	21.398
ACTA2	0.254668	0.203055	0.267788	0.0571772
ACTB	7279.83	6632.05	5822.1	6502.28
ACTBL2	0	0	0	0
ACTC1	3.51333	2.45114	0.588785	0.184876
ACTG1	7326.53	6215.48	4580.8	5095.86
ACTG2	1.06064	0.634261	0.752814	0.759042
ACTL10	0.622856	0.993249	0.23578	0.16781
ACTL6A	105.039	116.802	98.5817	97.0025
ACTL6B	1.7977	0.505896	0.200152	0.284905
ACTL7A	0	0	0	0
ACTL7B	0	0	0	0
ACTL8	1.62637	1.1887	1.88118	2.19089
ACTL9	0	0	0	0
ACTN1	129.43	121.776	130.828	127.195
ACTN2	1.05072	1.1656	0.807025	0.984648
ACTN3	43.8888	26.1167	2.53787	2.9513
ACTN4	328.444	246.652	198.698	208.946
ACTR10	32.3997	30.4216	34.8056	35.8519
ACTR1A	137.769	136.206	98.8038	105.335
ACTR1B	44.813	36.9847	20.3368	21.2405
ACTR2	291.045	309.908	281.522	255.963
ACTR3	51.2431	57.9935	54.9238	54.1307
ACTR3B	24.1978	22.7044	13.6527	13.4455
ACTR3C	0	0	1.01159	1.05362
ACTR5	18.9103	21.5174	46.2938	47.1007
ACTR6	25.6407	28.5268	25.0388	23.7411
ACTR8	22.4919	24.7206	22.54	23.4356
ACTRT1	0	0	0	0
ACTRT2	0	0	0	0
ACTRT3	10.332	10.6492	10.8908	12.815
ACVR1	31.0248	29.0787	22.0905	20.2144
ACVR1B	41.6018	40.7818	35.407	33.5833
ACVR1C	0.659394	0.416225	0.814705	0.647698
ACVR2A	7.27665	8.33096	5.93289	5.22794
ACVR2B	38.3342	40.2631	20.5612	20.1243
ACVRL1	0	0	0.0948735	0.0337618
ACY1	1.31743	0.756311	0.565204	0.283954
ACY3	0.194331	0	0	0.130892
ACYP1	9.19404	10.7226	9.86973	7.76393
ACYP2	0.966957	1.05504	0.866934	0.925525
AD000671.1	0	0	0	0
AD000671.2	0	0	0	0
ADA	26.0425	18.5751	5.81216	5.25036
ADA2	42.434	32.5613	69.0362	73.8387
ADAD1	0	0	0	0
ADAD2	0.245809	0.440982	2.28749	1.904
ADAL	15.1534	12.7848	9.088	9.9099
ADAM10	39.0008	47.2181	26.4989	28.0582
ADAM11	7.09695	6.37653	4.31048	3.74565
ADAM12	0.409948	0.408582	0.0969903	0.155318
ADAM15	29.3149	27.1675	5.8342	6.95214
ADAM17	15.8158	17.0701	10.868	10.5736
ADAM18	0	0	0	0
ADAM19	35.1203	36.1341	11.6892	15.1518
ADAM2	0	0	0	0
ADAM20	0.0903865	0.0720683	0	0.12176
ADAM21	0.19009	0.0757828	0.479721	0.320089
ADAM22	7.24818	8.50372	1.98597	2.6084
ADAM23	22.8591	23.873	15.9114	15.3438
ADAM28	0.351213	0.172329	0.306809	0.327545
ADAM29	0.042409	0.0338141	0.0535127	0
ADAM30	0	0	0	0
ADAM32	0	0	0.0158689	0
ADAM33	9.18025	5.31717	3.63362	4.5792
ADAM7	0	0	0	0
ADAM8	3.91101	2.06488	2.36747	2.34948
ADAM9	29.5277	27.4771	14.8482	15.3102
ADAMDEC1	0	0	0	0
ADAMTS1	21.1747	23.072	11.9377	14.2141
ADAMTS10	3.01225	3.74394	5.5896	5.57949
ADAMTS12	13.5642	11.7422	20.3106	18.2202
ADAMTS13	6.94866	4.48173	2.70858	2.44448
ADAMTS14	2.97268	1.72032	0.998251	0.387533
ADAMTS15	3.07271	3.83475	0.730491	0.359935
ADAMTS16	25.9826	27.5537	13.8101	17.965
ADAMTS17	0.735638	0.830945	1.97252	1.44518
ADAMTS18	0.151321	0.120653	0.405748	0.229325
ADAMTS19	56.8979	55.833	26.3779	26.965
ADAMTS2	10.4804	8.51799	4.62125	4.09506
ADAMTS20	3.20933	3.94962	1.84874	1.71522
ADAMTS3	8.98225	8.48189	6.35594	5.71785
ADAMTS4	1.83349	1.228	1.24931	1.31728
ADAMTS5	0.86479	1.33457	0.932811	1.16496
ADAMTS6	2.3591	2.11612	0.130234	0.278071
ADAMTS7	106.379	87.3475	17.0934	20.3619
ADAMTS8	10.4448	8.63975	0.880983	0.865281
ADAMTS9	3.52452	3.16857	4.04438	3.50516
ADAMTSL1	0.51814	0.398376	0.396951	0.872485
ADAMTSL2	0.702201	0.559889	0.034079	0.145529
ADAMTSL3	1.01011	0.764091	0.506563	0.296567
ADAMTSL4	7.30554	4.00857	3.14711	3.12171
ADAMTSL5	0.905984	0.77794	0.791441	0.84493
ADAP1	0.798515	0.596891	0.377845	0.302536
ADAP2	1.61683	1.77259	0.595046	0.816765
ADAR	233.6	201.867	197.66	210.702
ADARB1	10.2571	7.95781	5.821	6.23133
ADARB2	1.63406	0.900528	0.15161	0.129485
ADAT1	22.1319	16.8832	28.2819	27.1208
ADAT2	7.88699	7.72034	3.70978	3.29647
ADAT3	6.88889	6.57329	8.19381	6.38954
ADCK1	9.59776	7.08436	13.6995	15.3294
ADCK2	13.5291	9.68085	7.76966	7.94428
ADCK5	10.8718	9.77035	5.9872	6.4539
ADCY1	20.9245	17.6609	11.5398	11.7037
ADCY10	0.329214	0.229682	0.0519262	0.138589
ADCY2	33.1597	30.0228	5.27111	8.79031
ADCY3	54.5878	50.6071	42.491	44.2111
ADCY4	0.313165	0.149818	0	0.12656
ADCY5	12.5561	10.1476	5.80211	4.77513
ADCY6	8.92166	9.17337	2.91863	2.32679
ADCY7	5.4156	5.32169	8.14483	8.12349
ADCY8	3.43282	4.62943	0.668459	0.770727
ADCY9	10.3413	7.68152	5.49347	6.259
ADCYAP1	0	0	0	0.04472
ADCYAP1R1	7.35852	8.93348	3.17282	2.34119
ADD1	79.3204	67.2409	48.0984	53.725
ADD2	144.406	115.06	65.9786	74.1032
ADD3	96.9426	83.9475	62.4538	56.7372
ADGB	0	0	0	0
ADGRA1	0.271938	0.650476	0.245098	0.156998
ADGRA2	18.3185	14.9768	13.9726	15.6399
ADGRA3	40.257	42.5945	34.1692	36.3865
ADGRB1	6.83434	6.24337	3.85685	3.35415
ADGRB2	34.6894	28.2045	5.87736	5.87967
ADGRB3	3.46442	2.1726	0.270148	0.20975
ADGRD1	0.188812	0.0547441	0.649765	0.381523
ADGRD2	0.500258	0.398873	0.172156	0.459477
ADGRE1	0	0	0.300974	0.0918044
ADGRE2	1.78734	2.05589	0.610042	0.552594
ADGRE3	0	0	0	0
ADGRE5	1.68983	1.90876	4.47185	3.98367
ADGRF1	0	0	0.0128528	0
ADGRF2	0	0	0.0249238	0
ADGRF3	2.85037	4.09085	0.746999	0.561192
ADGRF4	0	0	0	0
ADGRF5	0.0379895	0.0605807	0.023968	0.0255879
ADGRG1	0.583509	0.441989	0.0920357	0.0393023
ADGRG2	13.2845	12.2783	11.3478	16.3541
ADGRG3	0.30346	0.241959	0.191456	0.306594
ADGRG4	0	0	0	0
ADGRG5	6.60499	4.7845	4.35782	4.18711
ADGRG6	5.12834	5.65804	0.225735	0.502064
ADGRG7	0	0	0.077921	0
ADGRL1	122.669	100.585	101.206	105.901
ADGRL2	81.1258	85.7003	40.371	39.72
ADGRL3	7.83657	9.79008	4.54546	4.64591
ADGRL4	0.343528	0.821719	0	0
ADGRV1	11.1219	9.76721	2.29501	2.85259
ADH1A	0.335647	0.267623	0.282352	0.0753585
ADH1B	0	0.0186908	0	0.0157891
ADH1C	0	0	0	0
ADH4	0.205977	0.492697	0.454836	0.208104
ADH5	235.757	255.328	248.056	242.406
ADH6	1.14806	1.14423	1.62973	1.43056
ADH7	0	0	0	0
ADHFE1	0.447926	0.476196	0.0471003	0.0502835
ADI1	16.5391	10.6512	19.8088	12.1193
ADIG	0	0	0	0
ADIPOQ	0	0	0.0345518	0.0737739
ADIPOR1	135.77	138.346	119.104	130.404
ADIPOR2	50.2424	52.7394	48.2935	49.2415
ADIRF	2.02509	0.605503	0.958241	2.55751
ADK	36.022	35.8704	18.3716	18.4909
ADM	30.6725	37.2773	26.2714	16.7154
ADM2	13.3523	10.1281	15.5436	10.8638
ADM5	1.32344	0.820731	5.5665	7.62647
ADNP	108.964	94.3422	118.23	118.201
ADNP2	69.7059	70.7554	67.2927	63.6113
ADO	46.5976	48.0946	29.7066	34.9045
ADORA1	5.00318	3.89308	2.96641	3.24809
ADORA2A	0.180751	0.192159	0.0760255	0.121745
ADORA2B	4.85256	4.106	1.49953	1.60087
ADORA3	0	0	0	0
ADPGK	26.5366	31.3473	40.0686	41.6003
ADPRH	4.21507	3.6227	0.897957	1.65919
ADPRHL1	0.30064	0.368786	0.656576	0.856716
ADPRHL2	52.5556	60.6225	48.5425	49.3748
ADPRM	12.9434	11.9366	4.13227	3.1511
ADRA1A	0.518393	0.55111	0.763141	0.320067
ADRA1B	0.0940194	0.59972	0.118636	0.0633269
ADRA1D	0.271645	0.216592	0.228512	0.182967
ADRA2A	1.95628	2.52797	3.83041	2.58988
ADRA2B	7.94388	5.13885	1.70215	1.66576
ADRA2C	11.246	9.89128	11.4841	12.026
ADRB1	0.354196	0.211809	0.1676	0.119285
ADRB2	0.44025	0.234018	0.13888	0.0988437
ADRB3	0	0	0	0
ADRM1	243.903	275.627	376.815	396.244
ADSL	1.38554	2.1245	2.46556	2.58434
ADSS	188.129	191.87	139.301	136.601
ADSSL1	4.54953	2.16255	0.883186	0.85448
ADTRP	0.791372	0.679526	0.192033	0.0410023
AEBP1	82.7485	70.8565	20.4904	23.4549
AEBP2	26.0626	24.8264	21.8758	17.9429
AEN	53.3974	59.713	71.1655	70.405
AES	163.795	152.233	85.9212	98.1837
AF241726.2	0	0	0	0
AFAP1	33.2276	26.072	16.4851	17.294
AFAP1L1	13.6991	10.3254	3.34238	2.5951
AFAP1L2	5.935	4.66259	0.550656	0.558478
AFDN	97.9955	94.5785	90.3118	85.3774
AFF1	82.4526	72.6299	58.0495	54.6324
AFF2	7.82818	7.33469	17.3316	17.3124
AFF3	1.03139	0.790731	0.450494	0.454222
AFF4	64.0688	52.9743	37.1768	36.2551
AFG1L	3.0196	3.59953	3.94225	3.52401
AFG3L2	97.9018	97.7049	94.9732	96.3312
AFM	0	0	0	0
AFMID	16.8503	13.2363	10.9854	10.1305
AFP	0	0.432653	0.635789	0.46991
AFTPH	16.9092	20.1885	13.5702	12.5399
AGA	10.1052	10.0151	23.7741	19.5286
AGAP1	31.5833	27.7746	18.5284	17.4808
AGAP2	1.31422	0.958054	0.687015	0.758737
AGAP3	34.5099	28.9036	8.9287	8.3599
AGAP4	15.1985	13.7998	10.323	9.99209
AGAP5	4.13616	3.4919	3.37707	2.78592
AGAP6	18.5475	13.2587	13.4168	13.4081
AGAP9	18.2038	15.6959	14.6233	16.8235
AGBL1	0.0186031	0.0148329	0.0117369	0.0375905
AGBL2	1.47441	0.661272	0.145347	0.248272
AGBL3	1.03721	1.35077	1.15609	1.16436
AGBL4	0.575545	0.404913	0.897115	1.04896
AGBL5	74.8375	65.6947	40.6388	46.8639
AGER	3.64897	1.26076	0.0767393	1.06503
AGFG1	43.8803	44.9929	43.8781	41.6773
AGFG2	7.79381	5.99365	4.36439	4.44191
AGGF1	10.9035	11.8043	8.01513	7.00716
AGK	6.30053	9.43098	8.03883	6.65745
AGL	24.7718	23.2622	35.2829	29.5772
AGMAT	6.46733	4.99548	4.33534	4.49221
AGMO	0.493006	0.224623	1.37748	0.996194
AGO1	47.6297	47.2171	34.2053	38.2938
AGO2	63.4248	52.6191	33.462	33.5956
AGO3	4.44195	4.02728	2.53881	2.8069
AGO4	16.4434	12.8614	7.21597	6.64996
AGPAT1	80.0819	84.4334	20.1484	26.7119
AGPAT2	76.0139	92.6492	76.5911	87.8242
AGPAT3	8.54327	6.0629	4.00726	3.38933
AGPAT4	19.1871	19.7778	12.2326	12.516
AGPAT5	57.3326	82.0517	53.5261	50.423
AGPS	33.0265	37.1406	35.2377	32.1718
AGR2	0	0	0	0
AGR3	0	0	0	0
AGRN	103.56	89.2752	85.6941	83.2291
AGRP	0	0	0.417245	0
AGT	0	0.0879227	0	0
AGTPBP1	81.3286	72.4727	64.7683	60.2914
AGTR1	0.145273	0.289579	0.0458273	0
AGTR2	0	0	0	0
AGTRAP	79.4722	76.3534	49.2236	53.319
AGXT	0	0	0	0
AGXT2	0	0	0	0.0430565
AHCTF1	50.9577	52.215	66.4585	67.8652
AHCY	589.211	526.855	533.011	588.173
AHCYL1	148.08	116.375	86.8791	90.8538
AHCYL2	30.4644	25.4359	16.7568	17.3187
AHDC1	29.9917	22.8452	15.5987	13.9048
AHI1	9.34485	8.42284	4.04648	5.06276
AHNAK	13.4459	12.4077	5.17508	3.9513
AHNAK2	4.50861	2.07107	1.65577	1.38695
AHR	1.84447	2.0689	1.12425	1.20023
AHRR	1.15161	0.577166	5.23126	4.78698
AHSA1	134.542	155.856	215.022	217.144
AHSG	0	0.342424	0.135476	0.36158
AHSP	1.34856	1.07525	0.283608	0
AICDA	0	0	0.358174	0.327755
AIDA	89.1847	93.0047	99.2029	91.4326
AIF1	0	0	0	0
AIF1L	178.591	176.266	114.299	118.042
AIFM1	95.2139	87.9813	148.54	151.219
AIFM2	4.67378	5.17797	8.44272	9.7092
AIFM3	0.982269	1.00697	0.708257	0.535588
AIG1	10.6949	9.91805	2.71978	2.90359
AIM2	2.01199	1.60423	0.555357	0.338794
AIMP1	53.7446	57.4393	63.0749	50.465
AIMP2	79.8575	89.4274	119.324	110.539
AIP	39.8971	33.6537	32.5578	32.7868
AIPL1	0.253581	0.0505473	0.919928	0.3416
AIRE	0	0	0.817721	0.872986
AJAP1	12.0766	10.8956	7.78628	8.50454
AJM1	0.460689	0.459154	0.61764	0.930893
AJUBA	12.0421	10.9492	8.05068	8.68015
AK1	1.61032	2.26581	0.657391	0.765622
AK2	63.6538	74.9166	90.2277	92.8791
AK3	59.5087	57.7378	64.85	57.0867
AK4	204.424	235.056	86.8659	103.111
AK5	4.60058	2.35813	0.207326	0.245931
AK6	0	0	0	0
AK7	6.41552	3.74586	0.637422	0.578426
AK8	0.277514	0.147514	0.875435	0.623067
AK9	1.6762	1.85513	0.726067	0.909944
AKAIN1	0	0	0	0
AKAP1	112.909	127.447	95.1483	97.1664
AKAP10	19.9582	18.9465	18.2138	17.4442
AKAP11	20.7809	21.2802	16.2601	17.6335
AKAP12	160.145	152.07	105.723	104.128
AKAP13	15.3845	13.4387	12.8815	12.527
AKAP14	0.215923	0	0	0.436306
AKAP17A	3.00676	5.01723	4.90874	3.779
AKAP2	0.578395	0.666141	0.527102	0.476152
AKAP3	1.79073	2.63595	1.52087	1.11337
AKAP4	0	0	0	0.0559367
AKAP5	3.39665	4.37077	1.25184	1.78948
AKAP6	0.243061	0.295802	0.193706	0.24988
AKAP7	26.3324	19.8955	5.44108	5.15048
AKAP8	40.5761	39.1515	44.9297	44.7184
AKAP8L	115.998	87.8906	50.1282	55.157
AKAP9	15.4547	11.9354	8.41139	7.38199
AKIP1	18.1235	17.866	19.0572	19.0875
AKIRIN1	318.253	322.907	308.773	315.736
AKIRIN2	203.09	189.339	137.381	151.518
AKNA	22.6393	16.1129	17.6512	15.7142
AKNAD1	0	0.0819657	0.0648576	0.0346204
AKR1A1	164.238	127.984	82.8345	79.873
AKR1B1	117.342	115.19	110.57	123.11
AKR1B10	0	0	0	0
AKR1B15	0	0.0605807	0	0
AKR1C1	0.403517	0.505588	0.345506	0.252376
AKR1C2	0.46921	0.218235	0.246692	0.210691
AKR1C3	1.11487	1.11116	0.492371	0.713378
AKR1C4	0	0	0	0
AKR1C8P	0	0	0	0
AKR1D1	0.0816781	0.0651247	0.515317	0.275072
AKR1E2	1.56783	1.16675	2.374	2.32324
AKR7A2	58.1574	51.6866	40.0035	38.5032
AKR7A3	1.47737	0.588979	1.86418	1.79115
AKT1	58.3707	48.3997	26.1457	29.361
AKT1S1	32.7622	35.181	47.6745	50.1847
AKT2	33.1519	28.3624	25.379	28.2034
AKT3	3.06622	2.5511	1.53079	2.74769
AKTIP	13.9379	13.9398	12.9606	12.0701
AL020996.2	0	0	0	0
AL021546.1	0	0	0	0
AL021997.3	0	0	0	0
AL022238.4	0.11073	0	0.0349304	0.0372911
AL022312.1	0	0	0	0
AL022318.4	0	0	0	0
AL024498.2	0	0	0	0
AL031281.2	1.7163	1.50151	1.17307	1.18813
AL031315.1	0.119362	0.190343	0.112961	0.281388
AL031708.1	0.0948668	0.113461	0.0897789	0.127795
AL031777.3	0.11973	0	1.3597	2.66126
AL031847.2	0	0	0	0
AL032819.3	0	0	0	0
AL033529.1	0	0	0	0
AL034430.1	0	0	0	0
AL034430.2	0	0	0	0
AL035078.4	0	0.155186	0.245589	0
AL035425.2	22.8848	15.0268	7.92691	5.13803
AL035460.1	0	0	0	0
AL049557.1	0.0430742	0	0.027176	0.0290127
AL049629.2	0	0	0	0
AL049634.2	0	0	0	0
AL049650.1	0	0	0	0
AL049697.1	0.0715666	0.114125	0.0451522	0
AL049779.1	0	0	0	0.211641
AL049839.2	0	0	0.0519685	0
AL049844.1	0	0	0	0.223306
AL049844.3	0	0	0	0
AL080251.1	0	0	0	0.077894
AL096711.2	0.110184	0.0175707	0	0
AL096814.1	0	0	0	0
AL096870.1	0	0	0	0
AL109811.4	0.458286	1.18757	0.650561	1.31189
AL109827.1	0	0	0	0
AL110118.2	0	0	0	0
AL117339.5	0	0	0	0
AL117348.2	0	0	0	0
AL121578.2	0.378756	0	0	0
AL121594.1	0	0	0.0413242	0
AL121722.1	0.0520994	0.0415407	0.460182	0.280733
AL121753.1	0	0	0	0
AL121758.1	0.186168	0.593753	0	0
AL121845.2	0	0	0	0
AL121845.3	0	0	0	0
AL121900.2	0	0	0	0
AL132671.2	0	0	0	0
AL132780.3	0	0	0	0
AL133352.1	0	0	0	0
AL133353.2	1.28174	1.73735	0.970395	0.863315
AL133410.3	0	0	0	0
AL133500.1	0	0	0	0
AL135905.2	0.248261	0.277126	0.40724	1.67216
AL136295.1	0	0	0	0
AL136295.3	0	0	0	0
AL136295.4	0	0.0462953	0	0.0391081
AL136295.5	0.210613	0.167929	0.265756	0.248253
AL136373.1	0.309406	0	0	0
AL136454.1	5.32363	3.47295	3.66408	3.58574
AL136531.2	0.183731	0	0	0
AL138752.2	0.097503	0	0	0.0656733
AL139011.2	0	0	0	0
AL139142.2	0	0	0	0
AL139300.1	0	0	0	0
AL139353.1	0	0.0911039	0	0.0384802
AL157392.5	7.76789	5.45407	2.70644	2.34272
AL157935.2	0.0662202	0	0	0
AL159163.1	0	0	0	0
AL160269.1	0	0	0	0
AL160272.2	0	0	0	0
AL162231.1	5.09946	7.69239	3.56513	2.50644
AL162231.3	0	0	0	0
AL162377.3	16.9884	13.9601	8.34852	8.6403
AL162417.1	0	0	0	0
AL162596.1	0	0	0	0
AL163195.3	0	0	0	0
AL163636.2	0	0	0	0
AL353572.3	0	0	0	0
AL353588.1	0	0.0573387	0.0907415	0.387497
AL354761.1	0	0	0	0
AL355102.2	0	0	0	0
AL355312.5	0	0.0397692	0	0
AL355315.1	0	0	0	0
AL355916.2	0.972902	0	0.204605	0.6553
AL355987.1	0	0	0	0
AL355987.3	0	0	0	0
AL357673.1	0	0	0	0
AL358075.4	0	0	0	0
AL358113.1	0	0	0	0
AL358472.6	1.777	1.29879	1.12113	1.1969
AL358472.7	0	0	0	0
AL359736.1	0	0.0484558	0	0.0409332
AL359922.1	0	0	0	0
AL360181.3	0	0	0	0
AL365205.1	1.24087	0.629612	0.925223	0.797801
AL365214.3	0	0	0	0
AL365232.1	0	0	0.0974251	0
AL365273.2	0	0	0	0
AL391650.1	39.4849	39.2562	40.7503	41.5343
AL445238.1	0	0	0	0
AL445685.3	0	0	0	0
AL445989.1	0	0	0	0
AL449266.1	0	0	0	0
AL451007.3	0	0.189137	0	0.159774
AL451062.3	0	0	0	0
AL512428.1	0	0	0	0
AL512506.3	0	0	0	0
AL512785.2	0	0	0	0
AL513165.2	0	0	0	0
AL583836.1	0	0	0	0
AL589666.1	0	0	0	0
AL590132.1	0.325834	0.0865997	0.171311	0.402355
AL590764.2	0	0	0	0
AL591806.3	0	0.0952842	0.0753961	0
AL592490.1	0	0	0	0
AL603832.3	0	0	0	0
AL645922.1	0	0	0	0
AL645941.2	0	0	0	0
AL662820.1	0	0	0	0
AL662884.4	0.809712	0.215204	0.340571	0
AL662899.1	0	0	0	0
AL662899.2	0	0	0	0
AL669918.1	0	0	0	0
AL672043.1	0	0	0	0
AL672142.1	0	0	0	0
AL691442.1	0	0	0	0
AL713999.1	0	0	0	0
AL772284.2	0	0	0	0
AL807752.6	0	0	0	0
AL807752.7	0	0	0	0
AL845331.2	0	0	0	0
AL928654.3	0	0	0.113201	0
AL929554.1	0	0	0	0
ALAD	25.1971	22.1521	17.1446	12.7031
ALAS1	69.2342	63.1457	56.4392	65.6214
ALAS2	0	0.188782	0.0746895	0.0797373
ALB	0.0748091	0	0	0.100776
ALCAM	63.4831	74.5229	15.1861	10.192
ALDH16A1	24.8114	23.3838	28.527	29.4288
ALDH18A1	154.355	165.327	129.254	132.07
ALDH1A1	2.30551	1.76756	1.56646	0.955617
ALDH1A2	0.0293007	0.0467248	0.0184861	0.0197355
ALDH1A3	14.7499	12.4586	9.1402	8.37236
ALDH1B1	86.2386	83.2538	39.809	41.3129
ALDH1L1	0.755385	0.367253	0.0464958	0.0744572
ALDH1L2	5.22663	2.88875	2.71672	2.86033
ALDH2	9.51262	7.62619	5.65727	5.75951
ALDH3A1	0.580314	0.205647	0.0406808	0.130291
ALDH3A2	81.38	86.381	47.8878	48.9897
ALDH3B1	0.610034	0.608001	0.288658	0.205445
ALDH3B2	0.624742	0.560395	0.0492697	0
ALDH4A1	24.3111	23.6431	16.548	17.1128
ALDH5A1	6.99591	6.41662	7.12556	6.96037
ALDH6A1	23.4855	14.9867	13.0994	11.8195
ALDH7A1	37.8172	35.5222	33.7845	32.5547
ALDH8A1	0.0880859	0.140468	0	0
ALDH9A1	100.884	102.968	90.6311	90.9438
ALDOA	19.9343	21.4496	33.7823	35.0661
ALDOB	0	0.102379	0	0
ALDOC	154.356	130.916	43.5485	50.3272
ALG1	38.1747	43.4008	48.0298	46.1183
ALG10	5.35307	5.73681	5.04781	5.31143
ALG10B	5.03098	4.82069	3.84234	3.52239
ALG11	3.51996	4.52172	4.05601	4.28074
ALG12	29.6545	28.5015	25.4424	27.9888
ALG13	32.6124	24.3547	45.7451	44.3271
ALG14	1.41618	1.81921	1.34022	1.4308
ALG1L	10.1891	5.73469	5.48308	4.037
ALG1L2	1.68533	0.940638	0.850633	0.794607
ALG2	37.1789	43.1493	51.7221	55.9022
ALG3	50.4677	55.4167	43.0217	51.1854
ALG5	23.4898	29.2873	26.8067	26.1366
ALG6	16.0882	22.3201	19.7494	17.1831
ALG8	49.2365	73.1998	43.1751	43.1814
ALG9	2.08082	3.01656	1.17358	1.82625
ALK	0.102946	0.0547218	0.15155	0.0462264
ALKAL1	3.52893	3.64131	0.654837	0.419456
ALKAL2	4.38154	3.76936	0.727464	0.698966
ALKBH1	32.245	31.447	40.7436	46.1297
ALKBH2	18.2026	13.8978	12.3195	14.6382
ALKBH3	7.02934	7.64282	21.0993	20.2298
ALKBH4	25.3504	25.963	27.7136	27.8202
ALKBH5	115.941	107.219	93.9337	95.6414
ALKBH6	12.299	11.1671	8.9848	10.9
ALKBH7	61.6383	53.9918	46.1183	53.6792
ALKBH8	12.3904	15.4225	18.2875	19.4479
ALLC	0.0993825	0	0	0.133878
ALMS1	31.6731	28.6653	31.9365	31.2738
ALOX12	6.08398	6.08296	4.81331	4.81338
ALOX12B	2.94398	1.7605	0.348261	0.185899
ALOX15	2.44912	1.47937	1.73247	1.54963
ALOX15B	0.0834314	0	0	0.112391
ALOX5	2.91236	0.540029	0	0
ALOX5AP	0	0	0	0
ALOXE3	0.873456	0.375004	0	0.0905104
ALPG	1.92538	2.58555	24.8064	25.3226
ALPI	0	0	0	0
ALPK1	0.38945	0.343209	0.0387961	0.0828363
ALPK2	0.0535744	0.0427167	0.101402	0.0721703
ALPK3	2.26305	1.87806	0.524492	0.466616
ALPL	663.123	699.28	411.852	372.744
ALPP	0.578101	0.395091	1.97997	2.16941
ALS2	34.3036	31.91	16.6694	16.4359
ALS2CL	6.80598	4.51479	1.9886	1.80361
ALS2CR12	0	0	0.0604886	0.19373
ALX1	0.349661	0.557594	2.20605	2.94394
ALX3	14.5128	9.9644	5.08683	6.60726
ALX4	0	0	0.609406	0.62102
ALYREF	221.814	214.356	224.601	264.32
AMACR	1.56654	0.999243	0.691843	0.527572
AMBN	0	0	0.158673	0.169397
AMBP	1.98044	1.67777	0.390464	0.750336
AMBRA1	26.9981	22.9179	29.8501	29.3394
AMD1	126.441	162.819	144.19	152.289
AMDHD1	1.0346	1.49986	1.12746	0.696856
AMDHD2	18.2269	19.3311	18.7643	22.4489
AMELX	0	0	0	0
AMELY	0	0.238662	0	0
AMER1	19.1799	19.6111	35.604	34.7252
AMER2	1.07198	0.81674	0.105206	0.0481356
AMER3	0.270275	0.184714	0.7308	0.364089
AMFR	25.7544	27.0417	30.2	29.9656
AMH	2.63665	2.49161	7.27009	6.11706
AMHR2	0	0	0.0453063	0.0967365
AMIGO1	2.70114	3.56341	1.79714	2.3817
AMIGO2	10.9201	14.868	2.78001	4.12925
AMIGO3	0	0	0	0
AMMECR1	35.3202	40.0018	31.3345	33.2694
AMMECR1L	43.1928	36.5969	31.0673	32.9883
AMN	37.2475	27.8777	17.7364	18.8985
AMN1	11.7024	9.07857	4.83899	6.01816
AMOT	4.78399	3.57752	4.66802	4.36306
AMOTL1	59.8156	56.224	32.3857	36.321
AMOTL2	63.4109	64.9332	38.5684	42.3408
AMPD1	0	0	0	0
AMPD2	28.0289	24.5035	14.9272	17.8813
AMPD3	2.30577	1.86812	1.33742	1.20236
AMPH	15.1506	11.0437	1.92306	1.60015
AMT	0.0439663	0.140223	0.0832166	0.0592271
AMTN	0	0	0	0
AMY1A	0	0	0	0
AMY1B	0	0	0	0
AMY1C	0	0	0	0
AMY2A	0.133103	0	0	0
AMY2B	1.28153	0.510904	0.212772	0.159006
AMZ1	0.720668	0.344768	0.0454678	0.0242704
AMZ2	49.6388	43.4505	43.6859	45.9116
ANAPC1	52.5959	51.4414	42.0604	43.0174
ANAPC10	2.62575	2.58359	2.15007	1.84383
ANAPC11	25.5955	24.86	16.0298	13.775
ANAPC13	60.507	55.2462	59.12	58.2827
ANAPC15	40.4839	42.1307	45.3892	46.5681
ANAPC16	34.8798	34.8451	32.4378	31.2851
ANAPC2	38.9126	28.2898	35.7283	35.5814
ANAPC4	16.3498	18.7615	15.037	15.5083
ANAPC5	38.683	41.3536	38.8753	39.8984
ANAPC7	58.9008	54.2378	44.5086	47.9131
ANG	0.706658	1.83119	0.557299	0.118993
ANGEL1	33.1641	27.6991	19.8302	22.8418
ANGEL2	22.5339	25.3034	29.0253	28.2508
ANGPT1	3.93406	4.69101	9.36916	8.35519
ANGPT2	0.671195	0.951408	0.893981	0.728358
ANGPT4	0	0	0.102259	0
ANGPTL1	0.0742375	0.0591921	0.0936747	0.0500028
ANGPTL2	6.23618	7.2513	2.54102	2.40647
ANGPTL3	0.310929	0	0.147127	0
ANGPTL4	11.7053	10.7938	10.4032	8.08977
ANGPTL5	0	0	0.0673089	0.0718579
ANGPTL6	6.94994	7.48092	5.99256	7.56784
ANGPTL7	0	0	0.0712187	0.152064
ANGPTL8	21.896	17.2937	17.5939	15.1655
ANHX	0	0	0.55407	0.690102
ANK1	4.51585	2.7238	1.90432	1.90695
ANK2	12.906	13.4295	13.8362	14.2111
ANK3	17.7139	13.3847	7.83434	7.51348
ANKAR	1.57949	1.32935	0.996518	0.857003
ANKDD1A	3.55747	3.03624	1.35931	1.51868
ANKDD1B	0.30743	0.245124	2.42451	1.86363
ANKEF1	9.90536	9.3874	14.8012	13.4313
ANKFN1	0	0	0.0212573	0
ANKFY1	31.753	27.8396	25.1291	26.4182
ANKH	7.27938	8.65858	5.43338	5.85417
ANKHD1	0.704022	0.452694	0.343878	0.260042
ANKHD1-EIF4EBP3	0.0665692	0.176926	0.321995	0.179351
ANKIB1	46.8411	40.4557	32.6599	34.3899
ANKK1	0.194481	0.077533	0.30675	0.0654963
ANKLE1	17.6254	13.9404	8.03859	10.918
ANKLE2	18.0275	19.3646	15.441	17.32
ANKMY1	1.54083	1.31631	1.43042	1.74948
ANKMY2	26.0243	28.8666	17.2567	15.8593
ANKRA2	21.0921	18.7871	10.43	11.3269
ANKRD1	0.893588	0.203568	0.483236	0.0859825
ANKRD10	77.1234	72.7058	45.5143	52.6551
ANKRD11	53.7508	44.4142	85.6245	75.0207
ANKRD12	17.2379	12.5771	10.6805	9.29127
ANKRD13A	18.2512	15.95	14.3557	12.3626
ANKRD13B	44.2787	32.2107	7.38537	11.5268
ANKRD13C	40.2999	32.527	28.5822	28.8475
ANKRD13D	15.44	13.4934	4.94262	6.32687
ANKRD16	8.25859	6.32146	5.21044	5.06195
ANKRD17	70.3429	65.2701	60.9913	62.372
ANKRD18A	3.57293	2.05115	2.16404	0.962622
ANKRD18B	2.58798	1.68518	1.74164	2.32419
ANKRD2	0	0	0.219693	0
ANKRD20A1	0	0.0518217	0	0
ANKRD20A2	0.319462	0	0	0
ANKRD20A3	0.0329289	0.0525106	0	0.0221793
ANKRD20A4	0.0560156	0.0446632	0	0
ANKRD22	0	0.116232	0	0
ANKRD23	8.16322	7.43865	6.58306	5.66371
ANKRD24	11.4062	9.85993	7.48131	7.53053
ANKRD26	11.1029	9.66442	12.6651	10.7568
ANKRD27	44.8013	38.6193	21.813	23.0706
ANKRD28	30.9627	30.3861	24.9343	24.205
ANKRD29	1.46258	1.00857	0.149636	0.266249
ANKRD30A	0	0	0	0
ANKRD30B	0.0422317	0	0	0.0284452
ANKRD30BL	0.102135	0	0	0
ANKRD31	0.120818	0.192665	0.609804	0.271257
ANKRD33	0.613677	0.271836	0.344156	0.045927
ANKRD33B	7.10143	7.88592	10.6877	9.74029
ANKRD34A	0.206117	0.328688	0.0866943	0.323937
ANKRD34B	0.69059	0.550631	0.0792184	0.169145
ANKRD34C	0	0.0406849	0.064386	0.0343687
ANKRD35	7.51205	5.92972	1.99057	2.22629
ANKRD36	3.4647	2.76253	1.79918	2.2798
ANKRD36B	2.7983	1.13046	1.10637	0.904703
ANKRD36C	0.795547	0.775276	0.520509	0.575534
ANKRD37	6.2668	7.57317	4.81869	4.61673
ANKRD39	2.84387	2.19193	1.88394	2.04319
ANKRD40	66.9478	63.765	64.3269	66.0425
ANKRD40CL	0	0	0	0
ANKRD42	5.93628	7.09981	3.60305	4.22615
ANKRD44	0.0591501	0.18865	0.186593	0.146082
ANKRD45	0.260354	0.484375	0.0547535	0.175362
ANKRD46	16.842	17.0628	12.4881	13.9753
ANKRD49	12.2518	13.1393	16.6801	14.0915
ANKRD50	24.2748	21.3021	15.859	14.8217
ANKRD52	39.1835	31.8361	18.4145	26.1413
ANKRD53	0.900108	1.27589	0.315494	0.269453
ANKRD54	12.0488	10.2354	13.1787	14.1452
ANKRD55	0	0	0.214015	0.0571197
ANKRD6	9.58472	8.80308	2.31551	1.5118
ANKRD60	0	0	0	0
ANKRD61	2.8137	2.40371	0.633999	1.48906
ANKRD62	0	0	0.0331229	0
ANKRD63	1.32614	0.88115	0.278893	0
ANKRD65	1.05103	1.37131	0.301413	0.128714
ANKRD66	0	0	0	0
ANKRD7	0	0	0.0523784	0
ANKRD9	14.426	8.76636	3.29158	4.26873
ANKS1A	51.3587	46.7595	24.5038	26.0998
ANKS1B	1.34852	1.057	0.677754	0.708164
ANKS3	7.35286	5.91389	5.5506	5.66622
ANKS4B	0.174148	0.0925693	0.036624	0.234595
ANKS6	34.042	27.621	15.4955	15.7541
ANKUB1	0.926517	2.09311	0.974251	1.22211
ANKZF1	41.8642	38.3834	21.75	25.6393
ANLN	114.339	115.458	115.749	99.9107
ANO1	2.76924	1.70619	0.608854	0.452176
ANO10	40.9981	46.6335	24.6	23.4947
ANO2	3.35225	3.51015	0.356742	0.299241
ANO3	0.0656182	0.0784795	0	0
ANO4	1.51669	1.24962	0.28707	0.204314
ANO5	12.0507	12.7579	7.9831	8.13934
ANO6	67.4294	73.0385	43.5291	46.2644
ANO7	2.79468	3.57235	1.45534	1.4043
ANO8	33.6401	26.0133	10.724	12.1665
ANO9	1.34313	1.16828	0.641966	0.493454
ANOS1	35.427	46.1559	37.7738	41.1857
ANP32A	144.432	153.983	148.295	130.529
ANP32B	499.798	416.69	539.936	473.043
ANP32D	0	0	0	0
ANP32E	278.419	382.802	234.284	205.938
ANPEP	1.76338	1.77818	2.02875	1.95626
ANTXR1	50.5878	52.0496	18.6747	22.0157
ANTXR2	6.01866	5.39109	0.8564	0.500266
ANTXRL	0	0	0	0
ANXA1	0.498503	0.662456	5.10208	2.72345
ANXA10	0	0.111165	0	0.093907
ANXA11	40.4481	38.1897	29.8816	25.445
ANXA13	0	0	0	0
ANXA2	44.1473	44.2856	52.8161	43.1377
ANXA2R	3.38817	2.87035	0	0.0713158
ANXA3	13.3145	7.94242	6.59577	7.77227
ANXA4	3.01839	1.76854	2.52469	2.34108
ANXA5	353.549	383.143	349.822	329.607
ANXA6	74.3879	70.7068	107.521	109.081
ANXA7	84.2101	83.6128	81.6429	79.3126
ANXA8	0	0.040652	0	0.0686819
ANXA8L1	0	0	0	0
ANXA9	6.50253	6.83938	2.18219	2.1433
AOAH	0.287898	0	0.0454095	0.145435
AOC1	0.132129	0.0526754	0.0833616	0.0889955
AOC2	9.5081	6.6714	4.67904	4.41889
AOC3	3.23885	1.87005	1.62065	1.46689
AOX1	4.50151	4.27805	3.09824	2.72574
AP000275.2	0	0	0	0
AP000295.1	0	0	0	0
AP000311.1	2.10916	1.86856	4.43564	5.20896
AP000350.4	0	0	0	0
AP000646.1	0.0874758	0.0697475	0.220758	0.294597
AP000721.1	0	0	0	0
AP000781.2	0	0	0.142183	0
AP000812.4	0	0	0	0
AP000812.5	0	0	0	0
AP000944.2	0.178076	0.0946573	0.0749001	0
AP001267.5	0	0	0	0
AP001273.2	0	0	0	0
AP001458.2	0	0	0	0
AP001781.2	0	0	0	0
AP001931.1	0.435569	0	0	0.293378
AP002373.1	0	0	0.218638	0
AP002495.1	2.00665	0.993085	1.96451	2.05068
AP002512.3	0	0	0.0341155	0
AP002748.4	0	0	0	0
AP002884.3	0	0	0	0
AP002990.1	0.63194	0.42635	0.552044	0.654837
AP003071.5	0.0871139	0.0694589	0.0549612	0
AP003108.2	1.04115	1.09793	0.995907	1.60613
AP003419.1	0	0	0	0
AP1AR	35.2831	35.9698	32.7661	30.3856
AP1B1	116.862	106.215	280.381	303.76
AP1G1	44.5899	42.7628	56.2066	57.0608
AP1G2	34.651	28.3586	30.8976	36.5632
AP1M1	11.0397	9.72744	9.42727	10.3486
AP1M2	186.905	172.863	57.7366	63.6369
AP1S1	77.5442	71.2349	57.0927	63.6644
AP1S2	181.7	222.545	196.957	188.376
AP1S3	17.8091	19.419	3.72053	4.64721
AP2A1	92.4038	78.0067	72.9144	75.0017
AP2A2	8.83341	5.07861	3.32402	10.3812
AP2B1	245.471	216.299	193.525	202.971
AP2M1	278.127	274.024	316.027	354.487
AP2S1	124.388	123.294	114.957	126.621
AP3B1	69.4992	66.023	58.6746	52.7238
AP3B2	3.24525	2.74236	2.92245	3.13865
AP3D1	163.053	138.544	116.714	109.35
AP3M1	55.6795	57.3083	42.6507	42.4823
AP3M2	11.1099	13.2875	14.2727	16.6472
AP3S1	65.014	67.4585	41.4168	41.2895
AP3S2	8.66989	6.23679	2.38123	2.28427
AP4B1	6.91686	7.27837	11.5481	11.6947
AP4E1	11.9123	12.2079	12.4105	11.8619
AP4M1	97.5852	74.1822	55.0194	54.4496
AP4S1	2.65816	2.95607	2.648	2.56782
AP5B1	20.1642	16.287	12.3243	12.8743
AP5M1	19.4405	20.0596	24.8852	23.3424
AP5S1	1.93269	2.23812	3.91936	4.06027
AP5Z1	9.29761	9.11669	9.77662	11.4912
APAF1	12.2673	10.2906	7.86053	9.51068
APBA1	0.177534	0.0707768	0.084006	0.0448417
APBA2	5.2593	1.99407	3.92146	1.46155
APBA3	15.8235	11.7828	12.7085	13.4143
APBB1	27.4598	23.047	28.8441	25.2124
APBB1IP	0.063459	0	0.0800741	0.0854858
APBB2	28.9951	29.0579	12.3145	12.4376
APBB3	15.1164	9.35608	6.09679	8.60096
APC	16.6525	16.937	14.0169	13.8289
APC2	1.36232	0.798695	0.55615	0.850123
APCDD1	14.6231	14.3371	1.68962	1.20254
APCDD1L	5.44738	5.26316	1.90036	1.94246
APCS	0	0	0	0
APEH	209.127	172.267	106.509	116.695
APELA	19.0556	15.911	17.3887	16.1952
APEX1	751.059	792.373	937.732	948.598
APEX2	38.2254	37.3687	91.0645	94.4398
APH1A	131.662	145.462	76.9631	81.8706
APH1B	16.8757	18.1486	2.29188	2.22997
API5	248.991	279.777	251.161	240.111
APIP	20.0703	19.5883	21.4727	20.6602
APLF	2.65554	3.52892	3.14977	2.43255
APLN	3.62589	3.77094	0.0994617	0.265459
APLNR	0.47309	0.754423	0.554317	0.409694
APLP1	14.6492	11.8456	14.7791	19.1755
APLP2	528.144	543.024	475.834	443.742
APMAP	115.815	118.692	215.18	198.519
APOA1	0.177409	0.141454	0.223859	0.238988
APOA2	0	0	1.01198	0.360126
APOA4	0	0	0	0
APOA5	0.260712	0	0	0
APOB	0.425934	0.54338	0.376218	0.367218
APOBEC1	0	0.226581	0	0
APOBEC2	0.438975	0.70002	0.830864	0.443509
APOBEC3A	0	0	0	0
APOBEC3B	13.4576	7.54303	4.03513	3.67961
APOBEC3C	28.598	21.444	17.3075	19.1414
APOBEC3D	0.799463	0.478079	0.630488	0.471169
APOBEC3F	5.84431	3.04445	4.71968	4.51379
APOBEC3G	0.604045	0.111144	0.586307	0.625931
APOBEC3H	0	0.161016	0.127408	0.136019
APOBEC4	0	0	0	0
APOBR	0.0666219	0.0531199	0.16813	0.224366
APOC1	24.4216	34.1991	42.3393	37.1835
APOC2	0	0	0	0
APOC3	0	0	0	0
APOC4	0	0	0	0
APOC4-APOC2	0	0	0	0
APOD	0.114989	0	0.0725478	0
APOE	578.939	594.639	732.411	774.688
APOF	0.147306	0	0	0.198437
APOH	0	0	0	0
APOL1	0	0	0	0.0483545
APOL2	11.6018	9.424	6.86226	5.66547
APOL3	0.0856228	0	0.0540205	0.0576714
APOL4	0	0	0.0364148	0.0777516
APOL5	0	0	0	0
APOL6	0	0.0199023	0.0314964	0.100875
APOLD1	0.941739	0.778692	0.110029	0.23493
APOM	0	0	0.576099	0
APOO	35.6452	35.9545	62.3867	61.5409
APOOL	12.5003	10.2746	12.3898	14.0847
APOPT1	2.50574	3.68846	1.70251	1.90412
APP	795.649	766.974	505.164	544.801
APPBP2	6.93224	7.6485	4.69641	4.63476
APPL1	42.3684	43.6214	35.4076	33.588
APPL2	21.1511	17.4149	11.0427	11.8222
APRT	160.013	144.342	119.342	116.365
APTX	37.6045	39.9247	42.0658	44.4148
AQP1	0	0	0	0.049537
AQP10	0	0	0.0695408	0
AQP11	4.11209	3.78313	1.39697	2.05953
AQP12A	0	0	0	0
AQP12B	0	0	0	0
AQP2	0	0	0	0
AQP3	1.96966	5.1894	3.29581	2.01884
AQP4	3.49763	3.35998	0.0531735	0.113534
AQP5	3.88662	3.41952	0.507334	0.631892
AQP6	0.0492553	0.0785458	0	0
AQP7	0.0480926	0	0.0606843	0.0647856
AQP8	0	0	0	0.119746
AQP9	0	0	0	0
AQR	63.1389	54.5269	46.4566	50.1749
AR	12.1223	9.60246	6.73732	8.16499
ARAF	67.5348	59.1472	93.2879	98.3892
ARAP1	44.1043	35.0769	26.7171	27.6021
ARAP2	0.284585	0.453819	0.153898	0.150608
ARAP3	75.8789	54.1187	14.8669	18.4023
ARC	12.5006	13.0651	0.692757	0.512014
ARCN1	246.401	236.972	223.532	224.747
AREG	0	0	0	0
AREL1	38.3716	37.6787	25.1033	23.7962
ARF1	461.526	428.094	516.2	535.683
ARF3	131.366	148.516	188.799	180.943
ARF4	213.494	248.393	224.371	222.552
ARF5	194.03	165.257	104.1	110.863
ARF6	127.132	124.559	124.582	121.819
ARFGAP1	66.2806	51.8426	60.1589	66.1288
ARFGAP2	45.2924	43.295	43.8733	42.4392
ARFGAP3	21.4448	16.6816	16.3583	15.2494
ARFGEF1	95.1626	92.9808	65.3744	68.5666
ARFGEF2	28.3838	26.0993	38.2922	42.0215
ARFGEF3	28.0021	19.091	3.20339	4.51791
ARFIP1	49.591	55.6778	48.3128	45.5592
ARFIP2	36.6675	39.2092	26.9146	32.1932
ARFRP1	5.53157	5.6782	15.2554	19.6329
ARG1	0.25713	0.717565	0.567792	0.865951
ARG2	102.598	101.049	65.3897	63.0533
ARGFX	0	0	0	0
ARGLU1	117.053	98.3579	80.1327	84.4354
ARHGAP1	73.7558	66.3232	68.0604	68.2246
ARHGAP10	2.8177	2.34026	4.88873	4.61814
ARHGAP11A	3.77295	3.6977	4.28967	3.9178
ARHGAP11B	0	0	0	0.218433
ARHGAP12	51.1812	54.5471	32.3445	32.238
ARHGAP15	0	0	0.0256003	0
ARHGAP17	40.7881	36.2531	44.3523	47.3842
ARHGAP18	7.7858	11.4173	11.8167	9.1314
ARHGAP19	34.4514	37.7907	30.885	29.2199
ARHGAP19-SLIT1	0	0	0	0.041614
ARHGAP20	0	0.084813	0.134221	0.191056
ARHGAP21	41.5776	35.7665	35.8356	35.5193
ARHGAP22	3.91068	4.63264	4.79361	3.66258
ARHGAP23	5.83972	2.0309	2.05775	2.61526
ARHGAP24	3.35435	2.26699	0.544191	0.602487
ARHGAP25	1.6218	1.03449	1.08168	0.998735
ARHGAP26	9.27597	7.48997	2.94474	3.17351
ARHGAP27	3.39231	2.06725	0.458625	0.130565
ARHGAP28	12.43	14.2067	6.54412	6.78638
ARHGAP29	2.58749	2.91948	1.19099	1.05226
ARHGAP30	0.19955	0.517101	0.472119	0.168009
ARHGAP31	15.4529	11.6342	1.56262	1.5413
ARHGAP32	18.2179	17.365	11.3325	10.8793
ARHGAP33	30.5462	21.8663	20.3628	27.3032
ARHGAP35	48.8636	43.3493	38.8228	38.9044
ARHGAP36	0.955425	1.26966	0.401859	0.429019
ARHGAP39	28.116	26.2503	16.0431	19.5293
ARHGAP4	18.4719	12.418	15.3389	16.6805
ARHGAP40	0.158141	0.315228	0.798184	0.426064
ARHGAP42	28.5719	24.6273	18.1867	17.8945
ARHGAP44	18.1286	16.69	10.5617	9.66211
ARHGAP45	31.7509	30.2889	43.4879	39.7439
ARHGAP5	31.8572	30.6549	36.963	32.2878
ARHGAP6	0.288354	0.510922	1.07134	0.927946
ARHGAP8	2.02509	1.17064	1.08601	1.3981
ARHGAP9	1.72461	1.29651	1.21243	1.55988
ARHGDIA	383.427	366.503	270.514	311.832
ARHGDIB	0.120186	0.287485	0.758266	1.05237
ARHGDIG	4.68026	4.2293	6.88995	6.93528
ARHGEF1	35.9521	28.456	11.9781	14.5215
ARHGEF10	0	0	0	0
ARHGEF10L	35.6468	25.4075	13.1311	16.3259
ARHGEF11	34.9448	29.4607	28.9747	29.4309
ARHGEF12	18.8199	16.9207	15.4528	16.3089
ARHGEF15	1.38388	0.456587	0.96343	1.51067
ARHGEF16	17.8017	15.425	32.2041	34.3194
ARHGEF17	9.81658	5.50946	1.72128	1.42544
ARHGEF18	2.39057	2.22915	2.09619	2.83827
ARHGEF19	73.5967	61.0478	6.68193	6.58828
ARHGEF2	39.2704	32.2157	17.0118	21.086
ARHGEF25	33.6071	29.5562	21.0666	17.73
ARHGEF26	2.71546	2.82568	0.784015	3.78201
ARHGEF28	0.679418	0.438538	0.244945	0.130749
ARHGEF3	5.63188	5.92623	2.75556	2.19344
ARHGEF33	0.50261	0.473612	0.807171	0.984826
ARHGEF35	21.4076	22.5377	19.7349	22.1186
ARHGEF37	0.427061	0.416179	0.0299375	0.0958825
ARHGEF38	3.86662	4.17267	5.00517	4.75971
ARHGEF39	20.534	18.7911	10.0108	11.9447
ARHGEF4	11.2375	7.47938	2.23812	1.74794
ARHGEF40	67.3763	60.4858	21.2737	22.2543
ARHGEF5	23.448	17.4495	10.6295	13.8924
ARHGEF6	5.929	3.50641	0.891817	0.978536
ARHGEF7	29.432	25.8635	20.8444	21.9062
ARHGEF9	16.0703	13.8812	11.5047	11.5779
ARID1A	72.1665	52.3938	52.5254	49.377
ARID1B	10.9021	9.8017	8.19466	7.93344
ARID2	27.8941	20.7959	23.1977	24.1341
ARID3A	62.9999	58.3898	60.9032	62.7065
ARID3B	184.064	157.526	140.118	156.162
ARID3C	0.53713	0	0.112961	0.120595
ARID4A	10.6153	9.36887	9.66687	7.06
ARID4B	18.0238	14.0618	17.4458	15.7512
ARID5A	28.9834	26.4431	8.71825	10.6439
ARID5B	3.01145	2.92982	0.278893	0.781572
ARIH1	21.3212	20.9178	16.1756	16.2574
ARIH2	73.0759	73.09	62.5462	68.7048
ARIH2OS	10.395	7.40924	7.75076	6.78941
ARL1	56.7264	55.1821	45.649	42.6168
ARL10	9.45793	11.215	5.42465	6.26645
ARL11	0.462209	0.105296	1.6247	1.24529
ARL13A	0.32916	0	0.207671	0.110853
ARL13B	13.3795	11.5893	12.9689	12.9442
ARL14	0	0	0	0
ARL14EP	18.5832	16.3651	17.1199	18.277
ARL14EPL	0	0	0	0
ARL15	22.3555	27.5329	11.7956	11.1587
ARL16	38.9111	35.3687	25.286	27.9122
ARL17A	0.630242	0.23193	0.214107	0.0979617
ARL17B	0.0598792	0	0.151114	0
ARL2	34.67	31.2198	21.0324	24.1685
ARL2BP	38.0997	40.1927	60.4267	57.0883
ARL2-SNX15	0	0	0	0.0711369
ARL3	27.537	27.7727	15.6734	17.4409
ARL4A	19.2257	18.0445	9.71274	10.178
ARL4C	26.2514	30.1669	7.5861	7.20835
ARL4D	18.4928	15.6196	19.6762	14.567
ARL5A	20.1247	26.9634	17.4434	15.6326
ARL5B	68.9502	80.0293	39.6697	40.5772
ARL5C	0.813029	0.766121	0.186527	0.398267
ARL6	5.30225	7.00208	4.3558	4.61298
ARL6IP1	165.733	269.454	311.645	302.49
ARL6IP4	71.4923	67.1436	70.7242	58.6166
ARL6IP5	66.1126	72.6014	15.6733	15.2482
ARL6IP6	55.9724	58.4023	37.4077	38.6657
ARL8A	79.3067	74.9629	46.0004	50.8324
ARL8B	51.0771	60.2152	68.2389	57.8142
ARL9	1.8	1.4352	0.681386	0.969915
ARMC1	68.7515	69.6558	66.1125	63.9155
ARMC10	8.05328	13.458	13.3983	8.32221
ARMC12	1.95975	1.13642	0.786821	0.719998
ARMC2	2.97212	2.74894	2.88773	3.16296
ARMC3	0.144381	0.460479	0.227729	0.0729359
ARMC4	8.62743	5.9927	3.20578	3.06594
ARMC5	5.78612	3.81429	11.0091	11.1394
ARMC6	67.7089	71.6839	69.0338	72.0196
ARMC7	21.925	19.5508	14.7926	16.817
ARMC8	19.0858	18.5109	15.8934	16.1036
ARMC9	15.5851	13.5316	6.54972	8.27812
ARMCX1	64.308	66.5164	93.3544	76.4565
ARMCX2	109.457	98.8914	126.391	119.477
ARMCX3	24.6134	27.5607	45.4587	39.8604
ARMCX4	4.6927	4.66198	6.05269	6.01567
ARMCX5	18.8277	18.7854	24.4388	22.5909
ARMCX6	22.8372	19.7465	32.8508	26.4571
ARMH1	0.230362	0.183676	0.193784	0.258601
ARMH2	0	0	0	0
ARMH3	16.3914	18.8828	26.794	26.956
ARMH4	14.8272	13.127	3.56067	3.75633
ARMS2	0	0	0.19485	0
ARMT1	177.89	229.084	272.299	259.736
ARNT	44.819	40.0945	32.6798	33.9744
ARNT2	11.1939	8.27477	4.50922	4.6601
ARNTL	6.38524	8.20577	2.25124	2.30219
ARNTL2	11.179	12.2595	7.94312	7.35904
ARPC1A	4.42995	4.61142	4.65818	4.55858
ARPC1B	0.760171	0.505092	0.719402	1.3227
ARPC2	106.796	112.012	102.259	92.4441
ARPC3	142.475	162.277	152.485	149.684
ARPC4	45.7227	49.4644	34.2807	38.6254
ARPC4-TTLL3	0	0	0	0
ARPC5	24.7066	27.5868	26.3895	26.4273
ARPC5L	40.4488	43.9688	55.5428	55.29
ARPIN	5.05613	2.41417	2.09574	1.52458
ARPP19	173.667	202.013	145.308	140.393
ARPP21	0	0	0	0
ARR3	0.730567	0.699008	0.276554	0.885735
ARRB1	88.1258	69.3326	60.2762	62.131
ARRB2	90.4314	71.9198	65.0747	67.9937
ARRDC1	24.6614	17.502	10.1781	12.4246
ARRDC2	4.57644	4.03991	4.29662	4.29343
ARRDC3	15.3094	13.5947	34.1129	31.5557
ARRDC4	6.70041	4.35312	12.8387	10.4887
ARRDC5	0	0	0	0
ARSA	23.5225	18.3431	11.6877	11.6651
ARSB	8.23218	9.81233	6.30296	6.78533
ARSD	2.6952	1.57592	1.8138	2.15422
ARSE	16.0637	19.2472	76.3708	81.8279
ARSF	0.229247	0.0913933	0	0.231615
ARSG	16.415	10.6113	7.0898	6.50982
ARSH	0	0	0	0
ARSI	16.1516	12.6318	6.33844	5.98603
ARSJ	8.05118	8.8855	0.557515	0.72746
ARSK	23.9513	29.5563	13.2269	12.898
ART1	0	0	0	0
ART3	0.0770684	0.0614493	0.14587	0
ART4	0	0	0	0.064798
ART5	11.2048	7.62364	14.9868	16.9053
ARTN	5.98785	7.27515	1.49913	1.53643
ARV1	14.2399	21.1872	15.6419	14.3013
ARVCF	44.6743	31.8577	23.677	24.036
ARX	0.163145	0.260162	1.28663	1.81313
AS3MT	0.525437	0	0	0
ASAH1	15.4588	14.9324	6.7992	7.137
ASAH2	1.15736	1.67258	1.18656	1.19367
ASAH2B	4.92213	3.86229	3.10543	2.81538
ASAP1	51.2583	42.135	43.1771	49.5887
ASAP2	26.3178	22.9826	6.54505	7.386
ASAP3	86.658	65.4206	30.3565	33.0221
ASB1	18.5126	15.6306	15.4655	15.8218
ASB10	0	0	0	0
ASB11	0	0	0	0
ASB12	2.93984	2.65657	0.494608	1.58411
ASB13	32.8932	31.2577	14.0652	17.1689
ASB14	7.6602	6.73098	9.07404	6.26515
ASB15	0.0517791	0	0	0
ASB16	7.47695	5.8713	7.36184	7.47786
ASB17	0	0	0	0
ASB18	0	0.0362677	0	0
ASB2	0	0.0399664	0	0.0337618
ASB3	0.280745	0.319782	0.227732	0.135069
ASB4	0	0	0	0
ASB5	0	0	0	0
ASB6	42.0868	38.264	36.8639	37.1465
ASB7	14.1832	11.906	11.8426	10.8458
ASB8	6.05769	6.11143	4.99183	6.28678
ASB9	0.213822	0.340975	3.23766	4.60864
ASCC1	23.1103	23.3308	19.688	18.0334
ASCC2	34.6107	32.3569	92.3482	94.6308
ASCC3	40.6155	36.8314	45.5975	44.7338
ASCL1	0.102197	0.081485	0.257908	0.413008
ASCL2	0.136409	0.326292	0.0860623	0.183758
ASCL3	0	0	0.251797	0
ASCL4	0	0	0	0
ASCL5	0.124694	0.497115	0	0
ASF1A	52.5937	56.4999	46.1001	39.954
ASF1B	71.4908	61.9854	66.4806	63.219
ASGR1	5.59453	4.99815	1.36083	0.817201
ASGR2	0	0	0.064011	0.0683371
ASH1L	17.4424	13.0288	12.7428	12.4651
ASH2L	62.2385	50.5792	98.4373	82.69
ASIC1	6.50814	7.924	0.443899	0.621993
ASIC2	3.11443	2.69918	1.48082	1.85452
ASIC3	3.21763	0.80631	1.45003	0.49537
ASIC4	0.38496	0.115103	0.060719	0.129645
ASIC5	0	0	0	0
ASIP	0	0	0	0.218714
ASL	21.9025	20.4898	8.08162	9.63971
ASMT	0	0.163676	0.172684	0
ASMTL	23.4544	13.7313	26.0721	20.3842
ASNA1	199.719	209.966	120.312	135.551
ASNS	139.5	111.77	176.453	151.558
ASNSD1	63.5611	64.7571	87.4594	73.5953
ASPA	0	0	0.0272271	0
ASPDH	0	0	0.0964231	0
ASPG	0	0	0.182157	0.0833434
ASPH	35.3483	36.4237	19.5507	17.6806
ASPHD1	15.844	14.1141	8.9621	10.5246
ASPHD2	13.8469	15.5408	11.5849	12.6213
ASPM	54.2759	51.3799	51.1234	46.6387
ASPN	0.306838	0	0	0.137781
ASPRV1	1.04441	1.66548	0.658928	0.390812
ASPSCR1	12.0708	10.3072	8.89365	10.0433
ASRGL1	34.8152	33.1179	32.1138	28.162
ASS1	184.213	178.778	135.714	95.5683
ASTE1	12.9006	10.9914	9.02281	8.63955
ASTL	1.52739	1.09606	0	0
ASTN1	4.09107	2.07977	0.12126	0.221923
ASTN2	8.56322	8.11555	6.01789	6.28092
ASXL1	13.1524	12.8877	10.7571	12.4173
ASXL2	31.8722	27.3926	30.4749	31.4892
ASXL3	1.03879	0.621198	0.0936265	0.0124943
ASZ1	0	0	0	0
ATAD1	52.2511	67.2231	42.7487	43.7572
ATAD2	41.6673	35.1754	27.6543	24.7422
ATAD2B	13.2672	12.2103	8.14255	9.19562
ATAD3A	86.9265	81.058	79.6158	92.9806
ATAD3B	8.84633	10.5147	17.1587	19.8911
ATAD3C	0.190616	0.30397	0.120262	0.299577
ATAD5	34.422	26.5348	21.1315	18.6634
ATAT1	0	0	0	0
ATCAY	45.9158	42.8362	23.0393	25.6357
ATE1	27.648	28.9117	25.2178	27.1601
ATF1	34.499	39.5642	42.3319	42.8753
ATF2	33.605	33.8345	34.5048	35.4462
ATF3	17.0088	13.2625	9.31075	10.4033
ATF4	689.055	624.484	512.398	537.349
ATF5	12.8282	18.4111	43.2191	53.11
ATF6	21.9651	18.407	20.7062	20.8763
ATF6B	0	0.777082	0.0439205	0.140666
ATF7	13.5496	10.1978	7.70972	8.38003
ATF7IP	80.3153	56.4324	69.5847	67.4755
ATF7IP2	14.3886	14.5297	17.3827	18.9835
ATG10	304.603	325.934	240.12	236.674
ATG101	34.2737	32.8057	33.5815	35.4255
ATG12	20.5504	21.87	18.2915	16.8666
ATG13	54.2356	50.5231	46.3524	50.9676
ATG14	18.6022	17.5833	20.5386	22.9709
ATG16L1	20.8471	22.718	20.7965	22.9055
ATG16L2	5.95148	3.10901	3.34793	3.71243
ATG2A	23.8185	21.2437	18.1665	19.8267
ATG2B	9.86383	8.70986	7.43118	6.90863
ATG3	40.8028	39.95	52.9466	53.2949
ATG4A	6.04172	7.36355	16.1184	16.9753
ATG4B	54.4232	44.5163	35.993	37.5028
ATG4C	32.7363	36.2057	26.0862	22.7609
ATG4D	62.9912	58.8022	34.8441	44.6687
ATG5	29.2613	33.5896	26.7478	27.5926
ATG7	17.9327	19.0188	13.5695	13.4848
ATG9A	38.0764	33.0459	23.3818	27.6275
ATG9B	3.08327	2.26929	2.3443	1.81049
ATIC	197.319	184.457	223.946	237.435
ATL1	6.89518	7.71535	3.29011	3.20025
ATL2	75.8304	96.0962	78.8452	79.4356
ATL3	18.914	19.1889	19.6088	19.9937
ATM	12.4039	10.3354	9.59436	10.2641
ATMIN	62.4515	66.5539	85.7516	87.9058
ATN1	155.971	142.042	152.392	176.984
ATOH1	0.571045	0.637439	0.144112	0.461554
ATOH7	0.341392	0.408306	0.323083	0.344918
ATOH8	0.207892	0.596734	0.865666	0.364067
ATOX1	8.19758	7.34363	5.65873	7.0805
ATP10A	3.12446	2.41937	0.416997	0.647533
ATP10B	0.0446738	0.01781	0	0
ATP10D	2.12508	3.48995	0.560307	0.427268
ATP11A	47.075	39.0013	22.5276	22.5756
ATP11B	18.1588	20.6337	12.3406	12.3234
ATP11C	68.8278	85.9079	92.4004	93.0858
ATP12A	2.27492	2.04061	0.215291	0.229842
ATP13A1	47.5341	53.5321	41.5975	47.5983
ATP13A2	95.2714	91.9917	49.0633	49.399
ATP13A3	40.5611	47.1586	39.7927	40.7746
ATP13A4	0.042014	0.100498	0.0795214	0.0848958
ATP13A5	0.0405636	0.0323428	0.0255921	0.0273217
ATP1A1	233.807	275.029	177.673	190.196
ATP1A2	19.0135	14.4245	1.36661	1.72915
ATP1A3	0.970195	1.24444	0.479041	0.596652
ATP1A4	0.201011	0.576982	0.25364	0.352017
ATP1B1	81.2818	91.6027	69.2544	68.7072
ATP1B2	153.306	117.378	45.4906	52.149
ATP1B3	200.911	209.382	225.943	226.331
ATP1B4	0	0	0	0
ATP23	0.379667	0.242177	0.287444	5.93282
ATP2A1	6.44381	3.90829	11.6405	9.45949
ATP2A2	119.505	133.491	94.9947	102.764
ATP2A3	39.5456	32.4078	15.7237	18.9587
ATP2B1	31.4291	37.2179	36.0481	34.3617
ATP2B2	0.293443	0.155982	0.0462842	0.0658831
ATP2B3	0.268256	0.267362	0.084623	0.0451711
ATP2B4	41.6849	35.9513	31.7922	29.5648
ATP2C1	55.9262	64.3974	48.3785	46.9818
ATP2C2	2.64588	2.98639	1.51756	1.92101
ATP4A	0.389761	0.72513	0.327873	0.131262
ATP4B	0	0	0.107115	0.114354
ATP5F1A	255.456	262.85	187.165	196.647
ATP5F1B	1756.99	1797.87	1576.85	1697.27
ATP5F1C	214.399	227.93	260.666	269.797
ATP5F1D	45.0243	43.8672	33.1526	35.9982
ATP5F1E	6.94906	7.34833	7.02723	7.53535
ATP5IF1	74.824	86.4568	68.6261	70.7405
ATP5MC1	73.5188	80.6494	80.3337	84.0061
ATP5MC2	122.739	119.97	81.8703	93.2871
ATP5MC3	70.6098	78.76	91.1423	97.4778
ATP5MD	100.615	112.705	99.8759	105.521
ATP5ME	72.8328	82.5009	77.659	83.0885
ATP5MF	7.77324	9.03118	8.82761	11.4437
ATP5MF-PTCD1	8.92468	7.18641	6.18818	6.66592
ATP5MG	9.9349	16.0811	10.4625	8.7042
ATP5MGL	0	0	0	0
ATP5MPL	29.2208	28.1354	25.7167	27.953
ATP5PB	181.389	205.063	201.178	208.537
ATP5PD	139.021	120.198	118.788	110.227
ATP5PF	127.984	141.583	129.273	119.103
ATP5PO	3.1806	4.16628	1.9589	3.36646
ATP5S	4.11472	4.81423	4.28908	4.80489
ATP6AP1	54.1572	53.9046	81.1623	80.5157
ATP6AP1L	2.20165	1.5604	0.92603	0.729692
ATP6AP2	33.2965	43.826	60.4705	59.5914
ATP6V0A1	24.8825	25.65	17.5173	20.2234
ATP6V0A2	15.0522	16.77	8.91613	10.1012
ATP6V0A4	1.89901	1.17225	3.43974	3.09456
ATP6V0B	37.6623	57.1528	34.9435	41.8299
ATP6V0C	0.67458	0.268933	0.532001	0.113591
ATP6V0D1	25.3799	28.4289	44.3692	44.4047
ATP6V0D2	0	0	0.0529526	0.0565314
ATP6V0E1	81.0969	107.728	143.184	144.997
ATP6V0E2	21.143	21.5126	12.0172	11.796
ATP6V1A	68.7469	74.9574	47.9405	47.9299
ATP6V1B1	0	0	0.118592	0
ATP6V1B2	44.0228	42.7551	45.8422	49.1146
ATP6V1C1	44.9907	53.2237	40.4802	46.2696
ATP6V1C2	191.848	263.543	174.26	178.22
ATP6V1D	54.5553	63.0212	51.9668	50.0752
ATP6V1E1	118.371	118.902	159.586	165.762
ATP6V1E2	5.26014	4.46099	3.68072	4.47703
ATP6V1F	280.487	255.299	220.597	250.171
ATP6V1FNB	0.582694	0.41298	0.531019	0.218041
ATP6V1G1	355.425	364.582	359.813	366.527
ATP6V1G2	0	0	0	0
ATP6V1G2-DDX39B	0	0	0	0
ATP6V1G3	0	0	0	0
ATP6V1H	38.9616	38.9011	21.7005	20.9273
ATP7A	1.98958	2.26886	2.59807	2.80483
ATP7B	8.56816	7.95642	2.63695	2.58644
ATP8A1	19.3099	16.3857	2.96032	2.3399
ATP8A2	5.21512	5.22192	0.795789	0.849572
ATP8B1	7.6925	9.68748	0.680368	0.387386
ATP8B2	47.1763	51.209	33.2162	38.2926
ATP8B3	2.84542	1.66567	6.63546	7.05965
ATP8B4	0.372165	0.463656	0.0146752	0.047001
ATP9A	10.2972	9.49391	4.54188	5.54445
ATP9B	5.81926	4.8557	5.95542	6.59718
ATPAF1	34.4435	36.227	47.1115	44.3907
ATPAF2	11.3965	10.4987	9.08084	9.23583
ATR	16.2139	14.2336	8.18876	7.27154
ATRAID	166.293	178.784	171.703	164.681
ATRIP	13.4432	11.8685	12.238	13.4411
ATRN	31.2288	30.1928	32.3582	30.9876
ATRNL1	15.3355	10.8105	1.00919	1.2142
ATRX	32.4672	28.4906	44.3101	43.6571
ATXN1	2.22675	2.18258	1.38699	1.25145
ATXN10	109.291	105.214	73.9891	75.4052
ATXN1L	27.771	24.4301	42.114	40.996
ATXN2	21.2158	16.7086	13.9841	14.8364
ATXN2L	189.977	139.869	224.974	237.93
ATXN3	9.77586	8.89922	10.3235	8.53878
ATXN3L	0	0	0	0
ATXN7	11.2695	8.94478	8.89964	9.41505
ATXN7L1	46.3841	36.328	12.2014	15.6313
ATXN7L2	11.154	7.35346	8.37759	8.6836
ATXN7L3	102.51	84.699	67.1105	71.9029
ATXN7L3B	76.4469	69.8809	56.6785	54.2657
AUH	33.9003	31.5795	29.0116	34.7403
AUNIP	50.7778	49.6048	52.3569	45.4371
AUP1	150.485	157.612	135.788	150.973
AURKA	167.126	162.287	220.573	209.561
AURKAIP1	149.701	154	151.079	170.669
AURKB	213.287	198.644	178.377	190.737
AURKC	3.63124	5.1702	5.07291	6.02721
AUTS2	13.8964	12.7533	19.9588	18.4175
AVEN	31.2993	28.4098	27.3286	25.2228
AVIL	0.857973	0.513069	1.13674	0.837939
AVL9	23.8644	21.2801	12.0645	12.2341
AVP	0.408126	0.325413	0	0
AVPI1	17.6858	14.378	11.7052	10.5109
AVPR1A	0	0.168901	0.267294	0.228287
AVPR1B	0.222288	0.0886189	0	0
AVPR2	0	0.447226	0.212328	0.453356
AWAT1	0	0	0	0
AWAT2	0	0	0.0649765	0
AXDND1	0.0414896	0.0661622	0.157058	0.139727
AXIN1	48.9604	46.571	51.0074	51.2728
AXIN2	19.0947	17.075	34.6468	33.3091
AXL	21.028	19.2676	5.8139	5.15034
AZGP1	0.0936014	0	0	0
AZI2	19.8157	21.225	14.686	13.5881
AZIN1	286.519	259.515	188.482	182.764
AZIN2	0.847365	0.583501	1.28793	1.6344
AZU1	0.141688	0.677838	0.0893928	0.0954344
B2M	5.27785	7.12414	6.94813	5.01045
B3GALNT1	3.08012	5.39332	5.67744	4.88146
B3GALNT2	20.8679	19.5708	15.1505	16.622
B3GALT1	18.8456	26.6123	13.8298	14.6309
B3GALT2	0	0	0	0
B3GALT4	0	0	0	0
B3GALT5	14.4496	10.7053	6.96812	9.64938
B3GALT6	13.8157	13.5193	17.0934	18.2486
B3GAT1	23.1071	20.9805	5.88722	6.47872
B3GAT2	30.6312	32.0939	23.2829	23.8457
B3GAT3	35.6887	26.9625	25.0766	23.6878
B3GLCT	6.03081	9.22011	8.51742	7.78873
B3GNT10	7.22948	6.8051	9.62913	6.76309
B3GNT2	58.014	73.926	69.9723	70.5974
B3GNT3	6.03853	6.30292	1.52391	0.887403
B3GNT4	32.9658	33.5002	30.5861	27.9729
B3GNT5	13.7178	13.2885	5.32597	6.35485
B3GNT6	0	0	0	0
B3GNT7	388.835	371.16	76.9717	111.234
B3GNT8	2.96578	3.00964	1.19073	2.1792
B3GNT9	11.1722	10.9796	6.66619	7.81672
B3GNTL1	2.27298	3.24464	2.31298	2.54338
B4GALNT1	1.29424	2.36592	3.04714	3.04046
B4GALNT2	0	0	0	0.0189889
B4GALNT3	20.6019	18.1866	10.468	11.2746
B4GALNT4	67.3054	64.5907	33.0132	35.1992
B4GALT1	37.1136	35.4281	31.188	31.8724
B4GALT2	70.8597	59.436	43.4808	44.209
B4GALT3	59.2285	57.5813	36.3846	41.8181
B4GALT4	32.5644	38.2282	20.4114	21.3622
B4GALT5	146.057	171.656	120.84	132.611
B4GALT6	35.0902	32.1545	15.5302	16.7081
B4GALT7	12.7161	11.1611	11.8724	12.1567
B4GAT1	72.6678	77.6753	33.8468	35.8879
B9D1	17.7055	14.5017	12.6919	10.7655
B9D2	3.26346	4.43882	8.72029	7.11153
BAALC	1.01128	1.05831	0.159507	0.0851436
BAAT	0.0745442	0.0594367	0.0470308	0
BABAM1	10.3688	10.9717	6.72521	8.41986
BABAM2	16.7576	17.8746	20.3463	21.9221
BACE1	17.4979	13.5034	9.24403	7.78616
BACE2	10.059	10.3029	3.06546	2.61811
BACH1	29.5614	27.6684	23.4837	20.9034
BACH2	3.43346	3.02578	4.02296	2.97336
BAD	23.9614	26.0634	20.9033	22.1167
BAG1	14.6085	17.9417	13.7461	16.4313
BAG2	19.7516	23.6229	25.1627	24.7654
BAG3	56.651	51.9892	42.3563	44.2278
BAG4	47.8574	51.1012	36.6899	33.4021
BAG5	44.3337	48.5329	35.9536	39.5457
BAG6	0.237882	0.303474	7.26399	0.192271
BAHCC1	34.6328	22.7251	9.75986	9.30806
BAHD1	82.5084	69.1595	63.0679	64.8086
BAIAP2	7.98064	7.40094	13.0602	14.7533
BAIAP2L1	43.7022	38.2038	38.9665	37.2024
BAIAP2L2	9.41772	8.35384	6.16457	6.81907
BAIAP3	16.7297	12.782	10.6587	12.6803
BAK1	74.0074	71.2111	89.2051	88.5414
BAMBI	28.9313	33.949	23.488	26.3254
BANF1	311.142	289.962	308.117	329.458
BANF2	0	0	0	0
BANK1	1.06907	0.786839	0.856085	0.609295
BANP	9.26373	11.8823	8.69848	9.62025
BAP1	75.2643	69.4946	62.6829	67.5589
BARD1	32.396	31.5078	24.3797	20.2497
BARHL1	0	0	0.612767	0.508807
BARHL2	0.382966	0.101784	0.0805394	0.171965
BARX1	6.824	6.12114	5.29199	4.88359
BARX2	0	0	0.174194	0.0929833
BASP1	146.769	146.371	158.525	130.018
BATF	0	0	0	0
BATF2	1.33244	1.20405	0.728564	0.658141
BATF3	1.48989	0.890958	0.293748	0.75264
BAX	65.135	71.9451	58.2223	69.4582
BAZ1A	59.7609	62.1981	71.9293	67.3741
BAZ1B	94.2035	85.9073	104.631	95.876
BAZ2A	82.9297	69.7019	75.139	71.5518
BAZ2B	10.5418	8.43498	6.48661	6.65769
BBC3	6.67325	5.06744	7.16742	6.79568
BBIP1	5.53753	5.36317	3.63186	3.70874
BBOF1	7.27269	4.66517	3.79494	4.01458
BBOX1	0.102528	0	0	0.0690582
BBS1	0.945565	0.983389	0.492817	0.470742
BBS10	21.644	25.382	15.9609	15.951
BBS12	3.23885	4.22582	3.34379	3.47062
BBS2	22.6964	19.1597	24.6432	24.9004
BBS4	52.7911	47.3355	19.5921	20.7111
BBS5	0.6654	0.707395	1.32939	0.784317
BBS7	16.1131	14.8497	13.6976	13.3901
BBS9	7.17723	8.29134	3.8078	4.33982
BBX	42.0944	39.4992	25.0683	23.1378
BCAM	64.0528	57.8676	44.2619	52.8925
BCAN	4.20111	3.06374	5.495	4.86564
BCAP29	9.19311	12.5999	9.36347	7.87157
BCAP31	82.0172	99.5466	137.146	140.828
BCAR1	28.4064	23.6371	30.8251	29.5341
BCAR3	14.8649	13.3192	7.86955	8.79793
BCAS1	0.802393	0.172247	0.350473	0.3118
[truncated: 17,908 more rows]
